# Supplementary material for: Effects of testosterone on gene expression in males and females across 40 human tissues
Source: Sci Rep. 2026 Feb 23;16:10223. doi: 10.1038/s41598-026-40863-2 (PMC13031714; doi:10.1038/s41598-026-40863-2)
Supplement: Supplementary file 2 — Supplementary Material 2 [file 41598_2026_40863_MOESM2_ESM.xlsx]

## Sheet: Table S1 Summary stats
Table S1 Number of samples and gene expression transcripts across different study tissues
Tissue	Number of males	Number of females	Number of genes/transcripts
Adipose_Subcutaneous	387	194	24665
Adipose_Visceral_Omentum	320	149	24724
Adrenal_Gland	139	94	23820
Artery_Aorta	249	138	23959
Artery_Coronary	129	84	24529
Artery_Tibial	397	187	23304
Brain_Amygdala	92	37	24069
Brain_Anterior_cingulate_cortex_BA24	105	42	24342
Brain_Caudate_basal_ganglia	142	52	24718
Brain_Cerebellar_Hemisphere	124	51	25144
Brain_Cerebellum	151	58	25461
Brain_Cortex	141	64	24849
Brain_Frontal_Cortex_BA9	127	48	24676
Brain_Hippocampus	116	49	24420
Brain_Hypothalamus	123	47	25096
Brain_Nucleus_accumbens_basal_ganglia	147	55	24890
Brain_Putamen_basal_ganglia	128	42	23804
Brain_Spinal_cord_cervical_c-1	78	48	24669
Brain_Substantia_nigra	81	33	24044
Breast_Mammary_Tissue	245	151	25849
Cells_Cultured_fibroblasts	313	170	22050
Cells_EBV-transformed_lymphocytes	94	53	22759
Colon_Sigmoid	205	113	24483
Colon_Transverse	232	136	25379
Esophagus_Gastroesophageal_Junction	220	110	24168
Esophagus_Mucosa	321	176	23949
Esophagus_Muscularis	303	162	23871
Heart_Atrial_Appendage	253	119	23194
Heart_Left_Ventricle	264	122	21353
Kidney_Cortex	55	18	24807
Liver	146	62	22262
Lung	349	166	26095
Minor_Salivary_Gland	104	40	25579
Muscle_Skeletal	469	237	21031
Nerve_Tibial	355	177	25873
Ovary	0	167	25325
Pancreas	189	116	22615
Pituitary	166	71	26854
Prostate	221	0	26529
Skin_Not_Sun_Exposed_Suprapubic	348	169	25279
Skin_Sun_Exposed_Lower_leg	397	208	25196
Small_Intestine_Terminal_Ileum	111	63	26182
Stomach	202	122	24290
Testis	322	0	35007
Thyroid	378	196	26054
Uterus	0	129	25188
Vagina	0	141	25778
Whole_Blood	441	229	20315

## Sheet: Table S2 OREML R2
Table S2 Proportion of variance (R²) and standard error (SE) for predicted testosterone captured by gene expression measures across human tissues in males and females
	PGST								PGSBioT
	Males				Females				Males				Females
Tissue	R² (CI)	SE	P-value	FDR	R² (CI)	SE	P-value	FDR	R² (CI)	SE	P-value	FDR	R² (CI)	SE	P-value	FDR
Adipose_Subcutaneous	0 (-0.057 - 0.057)	0.029	1	1	0.203 (-0.095 - 0.501)	0.152	0.182	0.765	0.014 (-0.049 - 0.077)	0.032	0.662	1	0.055 (-0.08 - 0.19)	0.069	0.425	1
Adipose_Visceral_Omentum	0.043 (-0.049 - 0.135)	0.047	0.36	1	0.543 (0.143 - 0.943)	0.204	0.008	0.18	0 (-0.053 - 0.053)	0.027	1	1	0.245 (-0.055 - 0.545)	0.153	0.109	1
Adrenal_Gland	0.146 (-0.095 - 0.387)	0.123	0.235	1	0.015 (-0.169 - 0.199)	0.094	0.873	1	0 (-0.169 - 0.169)	0.086	1	1	0 (-0.245 - 0.245)	0.125	1	1
Artery_Aorta	0 (-0.092 - 0.092)	0.047	1	1	0.024 (-0.137 - 0.185)	0.082	0.77	1	0 (-0.08 - 0.08)	0.041	1	1	0.028 (-0.123 - 0.179)	0.077	0.716	1
Artery_Coronary	0.124 (-0.111 - 0.359)	0.12	0.301	1	0.239 (-0.184 - 0.662)	0.216	0.269	0.82125	0.063 (-0.135 - 0.261)	0.101	0.533	1	0 (-0.245 - 0.245)	0.125	1	1
Artery_Tibial	0.011 (-0.048 - 0.07)	0.03	0.714	1	0.265 (-0.049 - 0.579)	0.16	0.098	0.63	0 (-0.051 - 0.051)	0.026	1	1	0 (-0.155 - 0.155)	0.079	1	1
Brain_Amygdala	0.173 (-0.166 - 0.512)	0.173	0.317	1	0 (-0.782 - 0.782)	0.399	1	1	0.12 (-0.198 - 0.438)	0.162	0.459	1	0.62 (-0.093 - 1.333)	0.364	0.089	1
Brain_Anterior_cingulate_cortex_BA24	0.31 (-0.037 - 0.657)	0.177	0.08	1	0 (-0.537 - 0.537)	0.274	1	1	0 (-0.157 - 0.157)	0.08	1	1	0 (-0.468 - 0.468)	0.239	1	1
Brain_Caudate_basal_ganglia	0 (-0.149 - 0.149)	0.076	1	1	0.17 (-0.306 - 0.646)	0.243	0.484	1	0 (-0.263 - 0.263)	0.134	1	1	0 (-0.372 - 0.372)	0.19	1	1
Brain_Cerebellar_Hemisphere	0.002 (-0.135 - 0.139)	0.07	0.977	1	0 (-0.292 - 0.292)	0.149	1	1	0 (-0.308 - 0.308)	0.157	1	1	0.595 (-0.028 - 1.218)	0.318	0.061	1
Brain_Cerebellum	0.287 (-0.064 - 0.638)	0.179	0.109	1	0 (-0.359 - 0.359)	0.183	1	1	0.076 (-0.145 - 0.297)	0.113	0.501	1	0.113 (-0.375 - 0.601)	0.249	0.65	1
Brain_Cortex	0.035 (-0.136 - 0.206)	0.087	0.687	1	0.16 (-0.218 - 0.538)	0.193	0.407	1	0.107 (-0.116 - 0.33)	0.114	0.348	1	0.194 (-0.351 - 0.739)	0.278	0.485	1
Brain_Frontal_Cortex_BA9	0.03 (-0.123 - 0.183)	0.078	0.701	1	0 (-0.545 - 0.545)	0.278	1	1	0.028 (-0.092 - 0.148)	0.061	0.646	1	0 (-0.414 - 0.414)	0.211	1	1
Brain_Hippocampus	0 (-0.245 - 0.245)	0.125	1	1	0 (-0.404 - 0.404)	0.206	1	1	0 (-0.261 - 0.261)	0.133	1	1	0 (-0.455 - 0.455)	0.232	1	1
Brain_Hypothalamus	0 (-0.172 - 0.172)	0.088	1	1	0 (-0.433 - 0.433)	0.221	1	1	0.047 (-0.108 - 0.202)	0.079	0.552	1	0.523 (-0.116 - 1.162)	0.326	0.109	1
Brain_Nucleus_accumbens_basal_ganglia	0.114 (-0.102 - 0.33)	0.11	0.3	1	0 (-0.276 - 0.276)	0.141	1	1	0.061 (-0.078 - 0.2)	0.071	0.39	1	0.11 (-0.294 - 0.514)	0.206	0.593	1
Brain_Putamen_basal_ganglia	0.3 (-0.025 - 0.625)	0.166	0.071	1	0.014 (-0.353 - 0.381)	0.187	0.94	1	0.214 (-0.139 - 0.567)	0.18	0.234	1	0 (-0.7 - 0.7)	0.357	1	1
Brain_Spinal_cord_cervical_c-1	0 (-0.182 - 0.182)	0.093	1	1	0.492 (-0.18 - 1.164)	0.343	0.151	0.755	0 (-0.216 - 0.216)	0.11	1	1	0.242 (-0.268 - 0.752)	0.26	0.352	1
Brain_Substantia_nigra	0.092 (-0.206 - 0.39)	0.152	0.545	1	0 (-0.388 - 0.388)	0.198	1	1	0.055 (-0.206 - 0.316)	0.133	0.679	1	0.42 (-0.376 - 1.216)	0.406	0.301	1
Breast_Mammary_Tissue	0 (-0.061 - 0.061)	0.031	1	1	0.562 (0.145 - 0.979)	0.213	0.008	0.18	0.012 (-0.072 - 0.096)	0.043	0.78	1	0.05 (-0.119 - 0.219)	0.086	0.561	1
Cells_Cultured_fibroblasts	0 (-0.269 - 0.269)	0.137	1	1	0.158 (-0.13 - 0.446)	0.147	0.282	0.82125	0.004 (-0.029 - 0.037)	0.017	0.814	1	0.007 (-0.058 - 0.072)	0.033	0.832	1
Cells_EBV-transformed_lymphocytes	0 (-0.047 - 0.047)	0.024	1	1	0.073 (-0.482 - 0.628)	0.283	0.796	1	0.04 (-0.191 - 0.271)	0.118	0.735	1	0 (-0.343 - 0.343)	0.175	1	1
Colon_Sigmoid	0 (-0.116 - 0.116)	0.059	1	1	0 (-0.259 - 0.259)	0.132	1	1	0 (-0.129 - 0.129)	0.066	1	1	0 (-0.239 - 0.239)	0.122	1	1
Colon_Transverse	0 (-0.084 - 0.084)	0.043	1	1	0.081 (-0.17 - 0.332)	0.128	0.527	1	0 (-0.092 - 0.092)	0.047	1	1	0.126 (-0.156 - 0.408)	0.144	0.382	1
Esophagus_Gastroesophageal_Junction	0.015 (-0.085 - 0.115)	0.051	0.769	1	0 (-0.18 - 0.18)	0.092	1	1	0.026 (-0.096 - 0.148)	0.062	0.675	1	0.135 (-0.12 - 0.39)	0.13	0.299	1
Esophagus_Mucosa	0 (-0.092 - 0.092)	0.047	1	1	0.349 (0 - 0.698)	0.178	0.05	0.4275	0.042 (-0.068 - 0.152)	0.056	0.453	1	0.163 (-0.113 - 0.439)	0.141	0.248	1
Esophagus_Muscularis	0 (-0.084 - 0.084)	0.043	1	1	0.425 (0.043 - 0.807)	0.195	0.029	0.405	0 (-0.057 - 0.057)	0.029	1	1	0.16 (-0.089 - 0.409)	0.127	0.208	1
Heart_Atrial_Appendage	0.007 (-0.073 - 0.087)	0.041	0.864	1	0.06 (-0.161 - 0.281)	0.113	0.595	1	0 (-0.094 - 0.094)	0.048	1	1	0.141 (-0.122 - 0.404)	0.134	0.293	1
Heart_Left_Ventricle	0 (-0.084 - 0.084)	0.043	1	1	0.109 (-0.144 - 0.362)	0.129	0.398	1	0.017 (-0.048 - 0.082)	0.033	0.606	1	0.003 (-0.085 - 0.091)	0.045	0.947	1
Liver	0 (-0.104 - 0.104)	0.053	1	1	0 (-0.28 - 0.28)	0.143	1	1	0.084 (-0.108 - 0.276)	0.098	0.391	1	0 (-0.447 - 0.447)	0.228	1	1
Lung	0 (-0.043 - 0.043)	0.022	1	1	0.041 (-0.104 - 0.186)	0.074	0.58	1	0 (-0.076 - 0.076)	0.039	1	1	0.06 (-0.091 - 0.211)	0.077	0.436	1
Minor_Salivary_Gland	0 (-0.169 - 0.169)	0.086	1	1	0 (-0.664 - 0.664)	0.339	1	1	0.108 (-0.135 - 0.351)	0.124	0.384	1	0 (-0.402 - 0.402)	0.205	1	1
Muscle_Skeletal	0 (-0.035 - 0.035)	0.018	1	1	0.179 (-0.064 - 0.422)	0.124	0.149	0.755	0 (-0.061 - 0.061)	0.031	1	1	0.005 (-0.075 - 0.085)	0.041	0.903	1
Nerve_Tibial	0 (-0.053 - 0.053)	0.027	1	1	0.326 (-0.009 - 0.661)	0.171	0.057	0.4275	0 (-0.047 - 0.047)	0.024	1	1	0 (-0.147 - 0.147)	0.075	1	1
Ovary	NA	NA			0 (-0.035 - 0.035)	0.018	1	1	NA	NA			0 (-0.123 - 0.123)	0.063	1	1
Pancreas	0 (-0.096 - 0.096)	0.049	1	1	0.174 (-0.149 - 0.497)	0.165	0.292	0.82125	0.047 (-0.104 - 0.198)	0.077	0.542	1	0 (-0.184 - 0.184)	0.094	1	1
Pituitary	0.005 (-0.101 - 0.111)	0.054	0.926	1	0 (-0.441 - 0.441)	0.225	1	1	0 (-0.145 - 0.145)	0.074	1	1	0.152 (-0.32 - 0.624)	0.241	0.528	1
Prostrate	0.006 (-0.067 - 0.079)	0.037	0.871	1	NA	NA			0 (-0.147 - 0.147)	0.075	1	1	NA	NA
Skin_Not_Sun_Exposed_Suprapubic	0 (-0.061 - 0.061)	0.031	1	1	0.089 (-0.131 - 0.309)	0.112	0.427	1	0.015 (-0.05 - 0.08)	0.033	0.649	1	0 (-0.143 - 0.143)	0.073	1	1
Skin_Sun_Exposed_Lower_leg	0 (-0.049 - 0.049)	0.025	1	1	0.337 (0.021 - 0.653)	0.161	0.036	0.405	0 (-0.094 - 0.094)	0.048	1	1	0.071 (-0.101 - 0.243)	0.088	0.42	1
Small_Intestine_Terminal_Ileum	0 (-0.122 - 0.122)	0.062	1	1	0 (-0.288 - 0.288)	0.147	1	1	0 (-0.233 - 0.233)	0.119	1	1	0.194 (-0.296 - 0.684)	0.25	0.438	1
Stomach	0.007 (-0.071 - 0.085)	0.04	0.861	1	0.069 (-0.176 - 0.314)	0.125	0.581	1	0.047 (-0.1 - 0.194)	0.075	0.531	1	0.024 (-0.113 - 0.161)	0.07	0.732	1
Testes	0 (-0.035 - 0.035)	0.018	1	1	NA	NA			0 (-0.031 - 0.031)	0.016	1	1	NA	NA
Thyroid	0 (-0.051 - 0.051)	0.026	1	1	0.142 (-0.099 - 0.383)	0.123	0.248	0.82125	0 (-0.057 - 0.057)	0.029	1	1	0.125 (-0.065 - 0.315)	0.097	0.198	1
Uterus	NA	NA			0.03 (-0.131 - 0.191)	0.082	0.714	1	NA	NA			0.123 (-0.153 - 0.399)	0.141	0.383	1
Vagina	NA	NA			0.248 (-0.12 - 0.616)	0.188	0.187	0.765	NA	NA			0 (-0.174 - 0.174)	0.089	1	1
Whole_Blood	0 (-0.033 - 0.033)	0.017	1	1	0.097 (-0.079 - 0.273)	0.09	0.281	0.82125	0 (-0.045 - 0.045)	0.023	1	1	0.048 (-0.072 - 0.168)	0.061	0.431	1
PGST = polygenic scores for total testosterone
PGSBioT = polygenic scores for bioavailable testosterone
CI = confidence intervals
FDR = false discovery rate
Highlighted in green are tissues where the R² values indicate suggestive/nominal significance (p-value < 0.05).

## Sheet: Table S3 nominal sig genes
Table S3 List of genes passing nominal signicance threshold (p < 0.001) across all analyes for total testosterone (PGS_T) and bioavailable testosterone (PGS_BioT)
Chromosome	Probe	Base pair position	Gene	Orientation	Beta	Standard error	P value	tissue		Sex	Trait
1	ENSG00000203785	153065611	SPRR2E	-	0.0310435	0.00909335	0.000640487	Adipose_Visceral_Omentum		Females	PGS_T
1	ENSG00000196754	153533584	S100A2	-	0.0349282	0.0104463	0.000826966	Adipose_Visceral_Omentum		Females	PGS_T
1	ENSG00000173614	10003486	NMNAT1	+	-0.0457324	0.0136755	0.000825453	Artery_Coronary		Females	PGS_T
1	ENSG00000197056	35525387	ZMYM1	+	-0.0504721	0.014307	0.00041906	Artery_Coronary		Females	PGS_T
1	ENSG00000117601	173872947	SERPINC1	-	-0.0319089	0.00829976	0.000120769	Artery_Tibial		Females	PGS_T
1	ENSG00000221953	247273462	C1orf229	-	0.031092	0.00933002	0.000860806	Artery_Tibial		Females	PGS_T
1	ENSG00000182795	207191866	C1orf116	-	0.0508148	0.0151805	0.000815785	Brain_Caudate_basal_ganglia		Females	PGS_T
1	ENSG00000142675	26503894	CNKSR1	+	-0.0510405	0.014113	0.000298555	Brain_Cortex		Females	PGS_T
1	ENSG00000226499	45309593	RP5-882O7.1	-	-0.0424279	0.0127738	0.000895414	Brain_Cortex		Females	PGS_T
1	ENSG00000077522	236849754	ACTN2	+	0.0368085	0.00909042	5.14031e-05	Esophagus_Muscularis		Females	PGS_T
1	ENSG00000221953	247273462	C1orf229	-	0.0432725	0.0122362	0.000405545	Esophagus_Muscularis		Females	PGS_T
1	ENSG00000235098	1353800	ANKRD65	-	0.0452493	0.0136	0.000877379	Heart_Left_Ventricle		Females	PGS_T
1	ENSG00000237973	566454	hsa-mir-6723	+	-0.0289909	0.00779003	0.000198013	Muscle_Skeletal		Females	PGS_T
1	ENSG00000169598	3773845	DFFB	+	-0.0300541	0.00887599	0.000709192	Muscle_Skeletal		Females	PGS_T
1	ENSG00000228327	700237	RP11-206L10.2	-	0.0356383	0.010231	0.000495148	Nerve_Tibial		Females	PGS_T
1	ENSG00000143458	151043054	GABPB2	+	-0.0428637	0.0123319	0.000509241	Nerve_Tibial		Females	PGS_T
1	ENSG00000197056	35525387	ZMYM1	+	-0.0391971	0.0114177	0.0005969	Pancreas		Females	PGS_T
1	ENSG00000097046	91966408	CDC7	+	-0.0432956	0.012967	0.000841069	Pancreas		Females	PGS_T
1	ENSG00000157193	53711217	LRP8	-	-0.0356062	0.0086097	3.54046e-05	Skin_Sun_Exposed_Lower_leg		Females	PGS_T
1	ENSG00000162434	65298912	JAK1	-	0.035558	0.0106772	0.000867572	Skin_Sun_Exposed_Lower_leg		Females	PGS_T
1	ENSG00000163462	155145873	TRIM46	+	-0.0310654	0.00854498	0.000277433	Skin_Sun_Exposed_Lower_leg		Females	PGS_T
1	ENSG00000163395	201159953	IGFN1	+	0.0320868	0.00855492	0.000176356	Thyroid		Females	PGS_T
1	ENSG00000170989	101702444	S1PR1	+	-0.04043	0.0102102	7.50206e-05	Adrenal_Gland		Females	PGS_T
1	ENSG00000160766	155183616	GBAP1	-	-0.0355419	0.0103916	0.000625632	Artery_Coronary		Females	PGS_T
1	ENSG00000242252	156211753	BGLAP	+	-0.0366305	0.011127	0.000994664	Artery_Coronary		Females	PGS_T
1	ENSG00000154309	222988406	DISP1	+	-0.0350137	0.0101196	0.000540189	Artery_Coronary		Females	PGS_T
1	ENSG00000117151	85015289	CTBS	-	0.0457261	0.0138745	0.000981771	Brain_Amygdala		Females	PGS_T
1	ENSG00000143387	150768684	CTSK	-	-0.0428465	0.0127483	0.000776731	Brain_Amygdala		Females	PGS_T
1	ENSG00000185499	155158300	MUC1	-	0.0453192	0.0132274	0.000612179	Brain_Amygdala		Females	PGS_T
1	ENSG00000132773	45805342	TOE1	+	0.0343835	0.0104221	0.000969949	Brain_Anterior_cingulate_cortex_BA24		Females	PGS_T
1	ENSG00000137970	97144430	RP11-122C9.1	-	-0.0432594	0.0113627	0.000140591	Brain_Anterior_cingulate_cortex_BA24		Females	PGS_T
1	ENSG00000227230	243299200	RP11-261C10.5	+	0.0321223	0.00967121	0.000895555	Brain_Anterior_cingulate_cortex_BA24		Females	PGS_T
1	ENSG00000162654	89646831	GBP4	-	-0.0387187	0.0105251	0.000234405	Brain_Cerebellum		Females	PGS_T
1	ENSG00000235750	175126123	KIAA0040	-	-0.0345131	0.0101301	0.000656891	Brain_Cerebellum		Females	PGS_T
1	ENSG00000136636	215740735	KCTD3	+	0.0435748	0.0114081	0.000133651	Brain_Nucleus_accumbens_basal_ganglia		Females	PGS_T
1	ENSG00000162654	89646831	GBP4	-	-0.040448	0.0113873	0.000382271	Brain_Putamen_basal_ganglia		Females	PGS_T
1	ENSG00000272971	156584534	RP11-284F21.11	-	0.152252	0.0460327	0.000941402	Brain_Amygdala		Females	PGS_T
1	ENSG00000131236	40505905	CAP1	+	0.142489	0.0419256	0.0006773	Brain_Cerebellar_Hemisphere		Females	PGS_T
1	ENSG00000142856	63906441	ITGB3BP	-	0.116909	0.0315098	0.000207065	Brain_Cortex		Females	PGS_T
1	ENSG00000142856	63906441	ITGB3BP	-	0.108894	0.0329072	0.000935889	Brain_Nucleus_accumbens_basal_ganglia		Females	PGS_T
1	ENSG00000117601	173872947	SERPINC1	-	-0.0964496	0.0287581	0.000797019	Brain_Nucleus_accumbens_basal_ganglia		Females	PGS_T
1	ENSG00000084628	31652592	NKAIN1	-	0.131195	0.0369523	0.000384678	Brain_Substantia_nigra		Females	PGS_T
1	ENSG00000143543	153946745	JTB	-	0.0814838	0.0245153	0.000887995	Esophagus_Gastroesophageal_Junction		Females	PGS_T
1	ENSG00000174307	201434620	PHLDA3	-	0.0794641	0.0234707	0.000710029	Esophagus_Gastroesophageal_Junction		Females	PGS_T
1	ENSG00000162735	160246602	PEX19	-	0.0668175	0.0198982	0.000785151	Esophagus_Mucosa		Females	PGS_T
1	ENSG00000092978	217600334	GPATCH2	-	0.0845075	0.0233586	0.000297084	Esophagus_Muscularis		Females	PGS_T
1	ENSG00000271380	154934301	RP11-307C12.12	+	0.109544	0.0303565	0.00030786	Pituitary		Females	PGS_T
1	ENSG00000228013	154374804	RP11-350G8.5	-	0.0853198	0.02558	0.000851748	Brain_Amygdala		Females	PGS_T
1	ENSG00000197785	1447531	ATAD3A	+	0.074948	0.0223128	0.000782347	Brain_Cortex		Females	PGS_T
1	ENSG00000135801	229728858	TAF5L	-	0.0687613	0.020129	0.000635403	Brain_Cortex		Females	PGS_T
1	ENSG00000231105	21619783	RP5-1071N3.1	+	-0.0868529	0.0247252	0.000443536	Brain_Putamen_basal_ganglia		Females	PGS_T
1	ENSG00000116212	54411750	LRRC42	+	0.114682	0.0285759	5.9885e-05	Brain_Putamen_basal_ganglia		Females	PGS_T
1	ENSG00000143320	156669398	CRABP2	-	-0.0879808	0.0261614	0.000771018	Brain_Putamen_basal_ganglia		Females	PGS_T
1	ENSG00000143498	222731244	TAF1A	-	0.0783512	0.0237786	0.00098413	Brain_Putamen_basal_ganglia		Females	PGS_T
1	ENSG00000162512	31342314	SDC3	-	0.100351	0.0303446	0.000942805	Minor_Salivary_Gland		Females	PGS_T
1	ENSG00000181218	228645065	HIST3H2A	-	-0.103862	0.0295677	0.000443589	Minor_Salivary_Gland		Females	PGS_T
1	ENSG00000196890	228645808	HIST3H2BB	+	-0.0943146	0.0283756	0.000888009	Minor_Salivary_Gland		Females	PGS_T
2	ENSG00000231908	209119971	IDH1-AS1	+	-0.0418294	0.011626	0.000320788	Artery_Coronary		Females	PGS_T
2	ENSG00000226756	64871746	AC007365.3	+	-0.0281928	0.00783746	0.000321675	Artery_Tibial		Females	PGS_T
2	ENSG00000169621	68694693	APLF	+	-0.0585464	0.0145873	5.98199e-05	Brain_Caudate_basal_ganglia		Females	PGS_T
2	ENSG00000115993	202241930	TRAK2	-	-0.0582327	0.0165755	0.000442767	Brain_Caudate_basal_ganglia		Females	PGS_T
2	ENSG00000011566	39476407	MAP4K3	-	0.055962	0.0163039	0.000598188	Brain_Spinal_cord_cervical_c-1		Females	PGS_T
2	ENSG00000138030	27309615	KHK	+	-0.043539	0.0123464	0.000421185	Breast_Mammary_Tissue		Females	PGS_T
2	ENSG00000049323	33172039	LTBP1	+	0.0461783	0.013952	0.000933638	Breast_Mammary_Tissue		Females	PGS_T
2	ENSG00000229604	88124461	MTATP8P2	+	-0.0396868	0.0110251	0.000318596	Breast_Mammary_Tissue		Females	PGS_T
2	ENSG00000138399	170386259	FASTKD1	-	-0.0416884	0.0106865	9.57854e-05	Esophagus_Mucosa		Females	PGS_T
2	ENSG00000237298	179385910	TTN-AS1	+	-0.0318419	0.00914502	0.000497895	Esophagus_Mucosa		Females	PGS_T
2	ENSG00000128710	176973518	HOXD10	+	0.0381862	0.00987306	0.000109861	Esophagus_Muscularis		Females	PGS_T
2	ENSG00000163599	204732509	CTLA4	+	0.0374721	0.009279	5.38224e-05	Esophagus_Muscularis		Females	PGS_T
2	ENSG00000197329	64319786	PELI1	-	0.054796	0.0163651	0.000812945	Heart_Left_Ventricle		Females	PGS_T
2	ENSG00000238273	105979495	AC012360.6	+	0.0368998	0.0109309	0.000736184	Nerve_Tibial		Females	PGS_T
2	ENSG00000163026	24252210	C2orf44	-	-0.0350459	0.0103537	0.00071213	Pancreas		Females	PGS_T
2	ENSG00000180902	242673994	D2HGDH	+	0.0360028	0.0108952	0.000951546	Pancreas		Females	PGS_T
2	ENSG00000119042	200134223	SATB2	-	0.0322576	0.00927308	0.00050399	Skin_Sun_Exposed_Lower_leg		Females	PGS_T
2	ENSG00000273306	100021680	RP11-527J8.1	+	0.0467309	0.0127384	0.000243963	Brain_Amygdala		Females	PGS_T
2	ENSG00000018280	219246752	SLC11A1	+	0.0474119	0.0141281	0.00079117	Brain_Amygdala		Females	PGS_T
2	ENSG00000134324	11817721	LPIN1	+	0.0364153	0.0106786	0.000649329	Brain_Anterior_cingulate_cortex_BA24		Females	PGS_T
2	ENSG00000115267	163123589	IFIH1	-	-0.0457365	0.0127498	0.000334218	Brain_Anterior_cingulate_cortex_BA24		Females	PGS_T
2	ENSG00000233762	172373749	AC007969.5	-	-0.0467446	0.0123957	0.000162573	Brain_Anterior_cingulate_cortex_BA24		Females	PGS_T
2	ENSG00000221843	27799389	C2orf16	+	0.0366445	0.0100785	0.000277017	Brain_Nucleus_accumbens_basal_ganglia		Females	PGS_T
2	ENSG00000162961	32092878	DPY30	-	0.082307	0.0246771	0.000851888	Adipose_Visceral_Omentum		Females	PGS_T
2	ENSG00000237412	233385173	PRSS56	+	-0.122591	0.0356513	0.000584704	Brain_Spinal_cord_cervical_c-1		Females	PGS_T
2	ENSG00000230076	215711852	AC016708.2	+	-0.0657452	0.0194169	0.000709225	Colon_Transverse		Females	PGS_T
2	ENSG00000272275	10908001	RP11-791G15.2	-	0.0728786	0.0221354	0.00099333	Esophagus_Gastroesophageal_Junction		Females	PGS_T
2	ENSG00000084674	21224301	APOB	-	-0.0775903	0.0234265	0.000926085	Esophagus_Muscularis		Females	PGS_T
2	ENSG00000213453	27615651	FTH1P3	-	-0.112715	0.0328369	0.000597904	Small_Intestine_Terminal_Ileum		Females	PGS_T
2	ENSG00000168878	85884437	SFTPB	-	-0.0926016	0.0258409	0.000338988	Small_Intestine_Terminal_Ileum		Females	PGS_T
2	ENSG00000234638	220289793	AC053503.6	-	0.069553	0.0200678	0.000528447	Thyroid		Females	PGS_T
2	ENSG00000259863	109743783	SH3RF3-AS1	-	0.0746409	0.0215836	0.000543762	Brain_Cortex		Females	PGS_T
2	ENSG00000231609	63271057	AC009501.4	-	-0.0902851	0.0265313	0.000666578	Brain_Putamen_basal_ganglia		Females	PGS_T
3	ENSG00000004838	50378541	ZMYND10	-	-0.0331459	0.00962376	0.000572803	Adipose_Subcutaneous		Females	PGS_T
3	ENSG00000186792	50330262	HYAL3	-	-0.0404578	0.0111442	0.000282991	Adipose_Visceral_Omentum		Females	PGS_T
3	ENSG00000188167	33131913	TMPPE	-	-0.0544942	0.013929	9.14247e-05	Artery_Coronary		Females	PGS_T
3	ENSG00000057019	98514785	DCBLD2	-	0.0581957	0.0147688	8.13307e-05	Brain_Spinal_cord_cervical_c-1		Females	PGS_T
3	ENSG00000229589	38492518	ACVR2B-AS1	-	0.0330317	0.00916628	0.000313829	Esophagus_Mucosa		Females	PGS_T
3	ENSG00000164054	48509197	SHISA5	-	0.0338659	0.0100608	0.000762297	Esophagus_Mucosa		Females	PGS_T
3	ENSG00000174004	196366557	NRROS	+	-0.039826	0.0119896	0.00089467	Pancreas		Females	PGS_T
3	ENSG00000144455	3742498	SUMF1	-	-0.0336516	0.00908043	0.000210601	Skin_Sun_Exposed_Lower_leg		Females	PGS_T
3	ENSG00000163673	36753913	DCLK3	-	-0.0344709	0.0103381	0.000854971	Artery_Coronary		Females	PGS_T
3	ENSG00000144597	15468862	EAF1	+	0.0460336	0.0137222	0.000794545	Brain_Amygdala		Females	PGS_T
3	ENSG00000014257	132036211	ACPP	+	0.0442832	0.01157	0.000129505	Brain_Amygdala		Females	PGS_T
3	ENSG00000244607	42734155	CCDC13	-	0.034432	0.00997017	0.000553369	Brain_Cerebellum		Females	PGS_T
3	ENSG00000114850	156257929	SSR3	-	0.0448853	0.0120274	0.000190032	Brain_Nucleus_accumbens_basal_ganglia		Females	PGS_T
3	ENSG00000235904	29305685	RBMS3-AS3	-	0.124529	0.0377327	0.000965819	Brain_Amygdala		Females	PGS_T
3	ENSG00000273356	50707420	RP11-804H8.6	+	-0.111173	0.0334146	0.000877631	Brain_Amygdala		Females	PGS_T
3	ENSG00000163938	52715172	GNL3	+	-0.190759	0.0570044	0.000818693	Brain_Amygdala		Females	PGS_T
3	ENSG00000145191	183852826	EIF2B5	+	-0.136014	0.0401013	0.00069442	Brain_Amygdala		Females	PGS_T
3	ENSG00000080200	97595819	CRYBG3	+	0.146301	0.0419146	0.000482181	Brain_Cerebellar_Hemisphere		Females	PGS_T
3	ENSG00000144959	172348039	NCEH1	-	-0.123212	0.0350277	0.000435512	Brain_Spinal_cord_cervical_c-1		Females	PGS_T
3	ENSG00000164082	51741086	GRM2	+	0.073558	0.0219112	0.000787675	Heart_Atrial_Appendage		Females	PGS_T
3	ENSG00000269028	96335981	MTRNR2L12	-	-0.126179	0.0370949	0.000670108	Small_Intestine_Terminal_Ileum		Females	PGS_T
3	ENSG00000206384	130279178	COL6A6	+	-0.0897327	0.0265029	0.000709809	Brain_Putamen_basal_ganglia		Females	PGS_T
3	ENSG00000233597	141762465	RP11-343B5.1	-	-0.081926	0.0234673	0.000481086	Brain_Putamen_basal_ganglia		Females	PGS_T
4	ENSG00000198856	109571740	OSTC	+	0.0406676	0.0112885	0.000315105	Artery_Tibial		Females	PGS_T
4	ENSG00000178222	1050038	RNF212	-	0.0290121	0.00833014	0.000496227	Muscle_Skeletal		Females	PGS_T
4	ENSG00000251580	6672452	RP11-539L10.3	-	0.0277992	0.00801041	0.00051971	Muscle_Skeletal		Females	PGS_T
4	ENSG00000150628	177105789	SPATA4	-	0.0275711	0.00824654	0.000827725	Muscle_Skeletal		Females	PGS_T
4	ENSG00000145217	972861	SLC26A1	-	0.0346094	0.010208	0.000697831	Nerve_Tibial		Females	PGS_T
4	ENSG00000133256	619373	PDE6B	+	-0.0262566	0.00781162	0.00077596	Skin_Sun_Exposed_Lower_leg		Females	PGS_T
4	ENSG00000240005	26861428	RP11-293A21.1	-	-0.0308238	0.00932104	0.000943323	Artery_Coronary		Females	PGS_T
4	ENSG00000151725	185615772	MLF1IP	-	0.0303314	0.00916463	0.000934229	Brain_Nucleus_accumbens_basal_ganglia		Females	PGS_T
4	ENSG00000138696	95679119	BMPR1B	+	0.0762536	0.0230915	0.000959178	Adipose_Visceral_Omentum		Females	PGS_T
4	ENSG00000168826	4291924	ZBTB49	+	-0.143237	0.0404207	0.000394614	Brain_Amygdala		Females	PGS_T
4	ENSG00000138778	104026963	CENPE	-	0.115571	0.0340426	0.00068656	Brain_Cerebellar_Hemisphere		Females	PGS_T
4	ENSG00000138670	82347547	RASGEF1B	-	0.107397	0.0316803	0.000698822	Brain_Cortex		Females	PGS_T
4	ENSG00000163749	77234154	CCDC158	-	-0.109424	0.0331751	0.000972475	Brain_Nucleus_accumbens_basal_ganglia		Females	PGS_T
4	ENSG00000109738	157997209	GLRB	+	-0.133161	0.0375881	0.000396153	Brain_Spinal_cord_cervical_c-1		Females	PGS_T
4	ENSG00000248713	100557686	RP11-766F14.2	-	0.111381	0.0266805	2.98464e-05	Pituitary		Females	PGS_T
4	ENSG00000198155	206399	ZNF876P	+	0.0740518	0.0201156	0.000232031	Thyroid		Females	PGS_T
5	ENSG00000049883	71616194	PTCD2	+	-0.0460195	0.0134298	0.000611029	Artery_Coronary		Females	PGS_T
5	ENSG00000113734	172571445	BNIP1	+	-0.0339572	0.0098456	0.000562723	Artery_Tibial		Females	PGS_T
5	ENSG00000249572	33424131	CTD-2203K17.1	-	-0.0499585	0.0146366	0.000641885	Brain_Cortex		Females	PGS_T
5	ENSG00000224993	43666867	RPL29P12	-	0.0326399	0.0090455	0.000308079	Nerve_Tibial		Females	PGS_T
5	ENSG00000248275	180688213	TRIM52-AS1	+	0.0451523	0.0118587	0.000140363	Nerve_Tibial		Females	PGS_T
5	ENSG00000248275	180688213	TRIM52-AS1	+	0.0313568	0.00952418	0.00099359	Skin_Sun_Exposed_Lower_leg		Females	PGS_T
5	ENSG00000243414	114914339	TICAM2	-	-0.034311	0.0103831	0.000951439	Thyroid		Females	PGS_T
5	ENSG00000174705	171752185	SH3PXD2B	-	0.048266	0.0141867	0.000668447	Brain_Anterior_cingulate_cortex_BA24		Females	PGS_T
5	ENSG00000164292	95049226	RHOBTB3	+	0.0456156	0.012569	0.000284302	Brain_Nucleus_accumbens_basal_ganglia		Females	PGS_T
5	ENSG00000064692	121647049	SNCAIP	+	0.0422345	0.0126503	0.000841934	Brain_Putamen_basal_ganglia		Females	PGS_T
5	ENSG00000133710	147405246	SPINK5	+	-0.0641081	0.0189697	0.000726195	Adipose_Visceral_Omentum		Females	PGS_T
5	ENSG00000145824	134906373	CXCL14	-	-0.159114	0.0444373	0.000342768	Brain_Substantia_nigra		Females	PGS_T
5	ENSG00000113211	140529683	PCDHB6	+	0.134656	0.0331446	4.8512e-05	Colon_Transverse		Females	PGS_T
5	ENSG00000249915	271736	PDCD6	+	0.0864982	0.0250251	0.000547324	Esophagus_Gastroesophageal_Junction		Females	PGS_T
5	ENSG00000157510	148651434	AFAP1L1	+	0.0599188	0.017998	0.000870973	Thyroid		Females	PGS_T
5	ENSG00000168621	37812779	GDNF	-	0.0916443	0.0259082	0.000404292	Brain_Amygdala		Females	PGS_T
5	ENSG00000145780	114856608	FEM1C	-	0.0901142	0.0257706	0.000470903	Brain_Amygdala		Females	PGS_T
5	ENSG00000113712	148871760	CSNK1A1	-	0.0830136	0.0251444	0.000961791	Brain_Amygdala		Females	PGS_T
5	ENSG00000247516	8450856	MIR4458HG	+	0.0893066	0.0253665	0.0004305	Brain_Putamen_basal_ganglia		Females	PGS_T
5	ENSG00000272459	176981825	RP11-1277A3.3	+	-0.0761439	0.0230533	0.000956739	Brain_Putamen_basal_ganglia		Females	PGS_T
6	ENSG00000112031	153308497	MTRF1L	-	0.0377039	0.0103075	0.000254291	Adipose_Subcutaneous		Females	PGS_T
6	ENSG00000135596	109765265	MICAL1	-	-0.0454078	0.0133447	0.00066727	Adipose_Visceral_Omentum		Females	PGS_T
6	ENSG00000187987	28399707	ZSCAN23	-	-0.0436482	0.0132538	0.000990367	Artery_Coronary		Females	PGS_T
6	ENSG00000216809	118773632	RP11-57K17.1	-	0.0318414	0.00948422	0.000787075	Artery_Tibial		Females	PGS_T
6	ENSG00000055211	149887430	GINM1	+	0.044699	0.0114185	9.0545e-05	Artery_Tibial		Females	PGS_T
6	ENSG00000112149	14117872	CD83	+	-0.0518127	0.0154126	0.00077461	Breast_Mammary_Tissue		Females	PGS_T
6	ENSG00000112137	12717893	PHACTR1	+	-0.0402042	0.010513	0.000131182	Nerve_Tibial		Females	PGS_T
6	ENSG00000204435	31633013	CSNK2B	+	0.0450033	0.0135542	0.000899381	Nerve_Tibial		Females	PGS_T
6	ENSG00000216901	28143966	AL022393.7	+	-0.0296928	0.00831612	0.000356292	Thyroid		Females	PGS_T
6	ENSG00000137193	37137979	PIM1	+	0.0341686	0.010006	0.0006383	Thyroid		Females	PGS_T
6	ENSG00000236740	53794820	RP11-411K7.1	+	0.0269348	0.00790908	0.000660295	Thyroid		Females	PGS_T
6	ENSG00000112658	43139037	SRF	+	0.0359376	0.0109186	0.000996896	Adrenal_Gland		Females	PGS_T
6	ENSG00000012660	53132196	ELOVL5	-	0.0482442	0.0135319	0.000363565	Brain_Anterior_cingulate_cortex_BA24		Females	PGS_T
6	ENSG00000137269	53659295	LRRC1	+	0.0330095	0.00981355	0.000769139	Brain_Cerebellum		Females	PGS_T
6	ENSG00000137273	1390069	FOXF2	+	-0.0480858	0.0130994	0.000241747	Brain_Putamen_basal_ganglia		Females	PGS_T
6	ENSG00000054598	1610681	FOXC1	+	-0.0463309	0.0133675	0.00052841	Brain_Putamen_basal_ganglia		Females	PGS_T
6	ENSG00000178033	116832809	FAM26E	+	-0.0429992	0.0126009	0.00064395	Brain_Putamen_basal_ganglia		Females	PGS_T
6	ENSG00000171217	155585147	CLDN20	+	0.139892	0.0300092	3.13715e-06	Brain_Cortex		Females	PGS_T
6	ENSG00000218027	1513933	RP11-157J24.1	-	0.114069	0.0339823	0.000788761	Brain_Nucleus_accumbens_basal_ganglia		Females	PGS_T
6	ENSG00000221988	32121218	PPT2	+	-0.0818398	0.024754	0.000945963	Colon_Transverse		Females	PGS_T
6	ENSG00000204248	33130458	COL11A2	-	-0.06602	0.0199682	0.000945519	Esophagus_Mucosa		Females	PGS_T
6	ENSG00000204390	31777396	HSPA1L	-	-0.0818423	0.0248317	0.000981122	Heart_Atrial_Appendage		Females	PGS_T
6	ENSG00000197261	49518113	C6orf141	+	0.0787506	0.0224145	0.000442454	Heart_Atrial_Appendage		Females	PGS_T
6	ENSG00000172469	96025419	MANEA	+	-0.109973	0.032983	0.000855346	Small_Intestine_Terminal_Ileum		Females	PGS_T
6	ENSG00000156711	36095586	MAPK13	+	-0.0671523	0.0190537	0.000424504	Thyroid		Females	PGS_T
6	ENSG00000030110	33540329	BAK1	-	0.0845288	0.0250897	0.000754226	Brain_Amygdala		Females	PGS_T
6	ENSG00000220472	7339072	RP11-69L16.5	-	-0.0660885	0.019879	0.00088567	Brain_Cortex		Females	PGS_T
6	ENSG00000230202	118320138	RP11-632C17__A.1	+	-0.0681306	0.0206157	0.000950469	Brain_Cortex		Females	PGS_T
6	ENSG00000197903	27106073	HIST1H2BK	-	-0.0981245	0.0286879	0.000625261	Minor_Salivary_Gland		Females	PGS_T
6	ENSG00000164442	139693393	CITED2	-	-0.108518	0.0259014	2.79397e-05	Minor_Salivary_Gland		Females	PGS_T
7	ENSG00000226278	55832490	PSPHP1	+	-0.037912	0.00938069	5.31117e-05	Adipose_Subcutaneous		Females	PGS_T
7	ENSG00000185290	56182374	NUPR1L	-	-0.0354159	0.00915796	0.00011008	Adipose_Subcutaneous		Females	PGS_T
7	ENSG00000270405	152063848	RP11-208G20.3	+	-0.0397983	0.00958222	3.27641e-05	Adipose_Subcutaneous		Females	PGS_T
7	ENSG00000226278	55832490	PSPHP1	+	-0.0546369	0.0118916	4.33652e-06	Adipose_Visceral_Omentum		Females	PGS_T
7	ENSG00000146733	56078744	PSPH	-	-0.0422601	0.0122027	0.000533824	Adipose_Visceral_Omentum		Females	PGS_T
7	ENSG00000185290	56182374	NUPR1L	-	-0.0385406	0.0104666	0.000231191	Adipose_Visceral_Omentum		Females	PGS_T
7	ENSG00000214544	72656902	GTF2IRD2P1	-	-0.0372808	0.0113275	0.00099768	Adipose_Visceral_Omentum		Females	PGS_T
7	ENSG00000270405	152063848	RP11-208G20.3	+	-0.0460343	0.0117678	9.15804e-05	Adipose_Visceral_Omentum		Females	PGS_T
7	ENSG00000226278	55832490	PSPHP1	+	-0.0481105	0.0100647	1.75205e-06	Artery_Tibial		Females	PGS_T
7	ENSG00000146733	56078744	PSPH	-	-0.0376893	0.00916553	3.92137e-05	Artery_Tibial		Females	PGS_T
7	ENSG00000185290	56182374	NUPR1L	-	-0.0454638	0.00872201	1.86273e-07	Artery_Tibial		Females	PGS_T
7	ENSG00000168255	102178365	POLR2J3	-	-0.0277693	0.00792078	0.000455092	Artery_Tibial		Females	PGS_T
7	ENSG00000270405	152063848	RP11-208G20.3	+	-0.0472651	0.00988826	1.75365e-06	Artery_Tibial		Females	PGS_T
7	ENSG00000231167	105222705	YBX1P2	-	0.0405042	0.0118538	0.000633177	Brain_Spinal_cord_cervical_c-1		Females	PGS_T
7	ENSG00000071243	120590803	ING3	+	0.0504302	0.0141176	0.000354041	Brain_Spinal_cord_cervical_c-1		Females	PGS_T
7	ENSG00000226278	55832490	PSPHP1	+	-0.0440598	0.01122	8.60486e-05	Breast_Mammary_Tissue		Females	PGS_T
7	ENSG00000185290	56182374	NUPR1L	-	-0.0534465	0.015902	0.000776608	Breast_Mammary_Tissue		Females	PGS_T
7	ENSG00000186676	124673507	EEF1GP1	+	0.0325223	0.00935246	0.000506287	Breast_Mammary_Tissue		Females	PGS_T
7	ENSG00000270405	152063848	RP11-208G20.3	+	-0.0404386	0.0111848	0.000299775	Breast_Mammary_Tissue		Females	PGS_T
7	ENSG00000058404	44256749	CAMK2B	-	-0.0304979	0.00875493	0.000494883	Esophagus_Mucosa		Females	PGS_T
7	ENSG00000226278	55832490	PSPHP1	+	-0.0332208	0.00970295	0.000617566	Esophagus_Mucosa		Females	PGS_T
7	ENSG00000168255	102178365	POLR2J3	-	-0.0280187	0.00849284	0.000969984	Esophagus_Mucosa		Females	PGS_T
7	ENSG00000270405	152063848	RP11-208G20.3	+	-0.0407251	0.00964702	2.42662e-05	Esophagus_Mucosa		Females	PGS_T
7	ENSG00000226278	55832490	PSPHP1	+	-0.0385557	0.0103356	0.000191203	Esophagus_Muscularis		Females	PGS_T
7	ENSG00000146733	56078744	PSPH	-	-0.0360401	0.0108949	0.000939715	Esophagus_Muscularis		Females	PGS_T
7	ENSG00000185290	56182374	NUPR1L	-	-0.0317731	0.00902741	0.000432163	Esophagus_Muscularis		Females	PGS_T
7	ENSG00000270405	152063848	RP11-208G20.3	+	-0.0349008	0.0104428	0.00083148	Esophagus_Muscularis		Females	PGS_T
7	ENSG00000226278	55832490	PSPHP1	+	-0.0494526	0.0130394	0.000149114	Heart_Left_Ventricle		Females	PGS_T
7	ENSG00000270405	152063848	RP11-208G20.3	+	-0.0589684	0.0138519	2.07141e-05	Heart_Left_Ventricle		Females	PGS_T
7	ENSG00000226278	55832490	PSPHP1	+	-0.0414382	0.00872384	2.03424e-06	Muscle_Skeletal		Females	PGS_T
7	ENSG00000146733	56078744	PSPH	-	-0.0335389	0.00780276	1.72082e-05	Muscle_Skeletal		Females	PGS_T
7	ENSG00000185290	56182374	NUPR1L	-	-0.0376161	0.00820135	4.50569e-06	Muscle_Skeletal		Females	PGS_T
7	ENSG00000270405	152063848	RP11-208G20.3	+	-0.0409673	0.0090411	5.86407e-06	Muscle_Skeletal		Females	PGS_T
7	ENSG00000164916	4683388	FOXK1	+	-0.0374304	0.0105484	0.000387495	Nerve_Tibial		Females	PGS_T
7	ENSG00000136247	6617065	ZDHHC4	+	0.0390541	0.0115863	0.000749757	Nerve_Tibial		Females	PGS_T
7	ENSG00000226278	55832490	PSPHP1	+	-0.0341355	0.0102036	0.000821535	Nerve_Tibial		Females	PGS_T
7	ENSG00000146733	56078744	PSPH	-	-0.0417619	0.012512	0.00084462	Nerve_Tibial		Females	PGS_T
7	ENSG00000226278	55832490	PSPHP1	+	-0.0458208	0.0116485	8.36753e-05	Pancreas		Females	PGS_T
7	ENSG00000244219	99195689	GS1-259H13.2	+	0.0351026	0.0102733	0.000633466	Pancreas		Females	PGS_T
7	ENSG00000270405	152063848	RP11-208G20.3	+	-0.0520549	0.0118325	1.08597e-05	Pancreas		Females	PGS_T
7	ENSG00000226278	55832490	PSPHP1	+	-0.0340524	0.00863891	8.08916e-05	Skin_Sun_Exposed_Lower_leg		Females	PGS_T
7	ENSG00000185290	56182374	NUPR1L	-	-0.0306404	0.00754905	4.93152e-05	Skin_Sun_Exposed_Lower_leg		Females	PGS_T
7	ENSG00000267368	102277472	UPK3BL	-	-0.0252495	0.00752938	0.000798087	Skin_Sun_Exposed_Lower_leg		Females	PGS_T
7	ENSG00000240889	140395136	NDUFB2-AS1	-	-0.0264979	0.0080511	0.000997567	Skin_Sun_Exposed_Lower_leg		Females	PGS_T
7	ENSG00000270405	152063848	RP11-208G20.3	+	-0.0342331	0.00890199	0.00012028	Skin_Sun_Exposed_Lower_leg		Females	PGS_T
7	ENSG00000270405	152063848	RP11-208G20.3	+	-0.0342855	0.009508	0.000310998	Thyroid		Females	PGS_T
7	ENSG00000135241	108110866	PNPLA8	-	0.0370441	0.0110746	0.000822947	Brain_Nucleus_accumbens_basal_ganglia		Females	PGS_T
7	ENSG00000135241	108110866	PNPLA8	-	0.0436364	0.0131155	0.00087756	Brain_Putamen_basal_ganglia		Females	PGS_T
7	ENSG00000213203	150413645	GIMAP1	+	-0.0454182	0.0134268	0.000717923	Brain_Putamen_basal_ganglia		Females	PGS_T
7	ENSG00000164669	64601603	INTS4L1	+	-0.0631497	0.0190033	0.000890257	Adipose_Visceral_Omentum		Females	PGS_T
7	ENSG00000105825	93514709	TFPI2	-	0.079374	0.0230915	0.000587398	Adipose_Visceral_Omentum		Females	PGS_T
7	ENSG00000106399	7676149	RPA3	-	0.115675	0.0329569	0.000448303	Brain_Cerebellum		Females	PGS_T
7	ENSG00000106588	42956460	PSMA2	-	0.107709	0.0323639	0.000874509	Brain_Cerebellum		Females	PGS_T
7	ENSG00000105953	44646171	OGDH	+	-0.110034	0.0315132	0.000480004	Brain_Cortex		Females	PGS_T
7	ENSG00000164855	1581871	TMEM184A	-	-0.122809	0.0372947	0.000991534	Brain_Hypothalamus		Females	PGS_T
7	ENSG00000146833	99474581	TRIM4	-	-0.0747124	0.0206549	0.000297834	Colon_Transverse		Females	PGS_T
7	ENSG00000106638	72983262	TBL2	-	0.0975727	0.025675	0.000144521	Brain_Putamen_basal_ganglia		Females	PGS_T
7	ENSG00000135218	79998891	CD36	+	-0.0866261	0.0217778	6.95807e-05	Brain_Putamen_basal_ganglia		Females	PGS_T
8	ENSG00000184428	144386554	TOP1MT	-	-0.0435032	0.0124293	0.000465197	Adipose_Visceral_Omentum		Females	PGS_T
8	ENSG00000164761	119935796	TNFRSF11B	-	0.0528145	0.015496	0.000653783	Artery_Coronary		Females	PGS_T
8	ENSG00000253250	91970865	RP11-122A3.2	-	0.0510939	0.0132427	0.000114186	Breast_Mammary_Tissue		Females	PGS_T
8	ENSG00000155090	103661007	KLF10	-	0.0407974	0.0122352	0.000854752	Heart_Left_Ventricle		Females	PGS_T
8	ENSG00000254338	144499849	RP11-909N17.3	+	-0.0410994	0.00936129	1.13166e-05	Nerve_Tibial		Females	PGS_T
8	ENSG00000253829	38702384	RP11-723D22.3	-	-0.0384307	0.0116394	0.000960697	Brain_Amygdala		Females	PGS_T
8	ENSG00000147813	144656955	NAPRT1	-	-0.033501	0.00947303	0.000405535	Brain_Nucleus_accumbens_basal_ganglia		Females	PGS_T
8	ENSG00000020181	37641709	GPR124	+	-0.0479064	0.0128892	0.000201767	Brain_Putamen_basal_ganglia		Females	PGS_T
8	ENSG00000246339	28553718	EXTL3-AS1	-	-0.131037	0.037616	0.000494803	Brain_Cerebellar_Hemisphere		Females	PGS_T
8	ENSG00000243181	34731677	RP11-734J24.1	+	0.06412	0.018201	0.000426878	Esophagus_Muscularis		Females	PGS_T
8	ENSG00000248159	30094898	HSPA8P11	+	-0.0854898	0.0250381	0.000639262	Pituitary		Females	PGS_T
8	ENSG00000147804	145635126	SLC39A4	-	0.0879644	0.0248089	0.000391596	Brain_Putamen_basal_ganglia		Females	PGS_T
9	ENSG00000136856	130159421	SLC2A8	+	0.0447475	0.0130499	0.00060593	Artery_Coronary		Females	PGS_T
9	ENSG00000196312	99660348	HIATL2	-	0.0398215	0.0117517	0.000702593	Breast_Mammary_Tissue		Females	PGS_T
9	ENSG00000260947	33697457	RP11-384P7.7	+	-0.0327336	0.00959348	0.000644728	Esophagus_Mucosa		Females	PGS_T
9	ENSG00000106688	4490444	SLC1A1	+	-0.0339237	0.0102803	0.000967321	Esophagus_Muscularis		Females	PGS_T
9	ENSG00000106853	114312002	PTGR1	-	-0.032823	0.00986369	0.000875771	Esophagus_Muscularis		Females	PGS_T
9	ENSG00000153707	8314246	PTPRD	-	-0.0507333	0.0105654	1.57204e-06	Pancreas		Females	PGS_T
9	ENSG00000237437	32945994	ASS1P12	+	0.0373294	0.00962018	0.000104316	Brain_Anterior_cingulate_cortex_BA24		Females	PGS_T
9	ENSG00000147996	70432004	CBWD5	-	0.0297271	0.00880419	0.000734217	Brain_Cerebellum		Females	PGS_T
9	ENSG00000119408	127019885	NEK6	+	0.042254	0.0112831	0.000180477	Brain_Nucleus_accumbens_basal_ganglia		Females	PGS_T
9	ENSG00000227449	46687462	RP11-111F5.5	+	0.0311048	0.00872699	0.000364962	Brain_Putamen_basal_ganglia		Females	PGS_T
9	ENSG00000119408	127019885	NEK6	+	0.052266	0.0147807	0.000406094	Brain_Putamen_basal_ganglia		Females	PGS_T
9	ENSG00000147854	6413151	UHRF2	+	-0.0793822	0.022006	0.000309408	Colon_Transverse		Females	PGS_T
9	ENSG00000268707	131932713	RP11-247A12.7	+	0.0730746	0.0219581	0.000875006	Colon_Transverse		Females	PGS_T
9	ENSG00000170122	116237	FOXD4	-	-0.0587988	0.0171493	0.000606624	Esophagus_Mucosa		Females	PGS_T
9	ENSG00000050555	133884469	LAMC3	+	0.0616571	0.0184697	0.000842996	Esophagus_Muscularis		Females	PGS_T
9	ENSG00000188229	140135665	TUBB4B	+	-0.090482	0.0263073	0.000582965	Heart_Atrial_Appendage		Females	PGS_T
9	ENSG00000198853	35490124	RUSC2	+	-0.10749	0.0325945	0.000974438	Pituitary		Females	PGS_T
9	ENSG00000237846	42250840	RP11-216M21.1	+	-0.0863401	0.0237644	0.000279967	Pituitary		Females	PGS_T
9	ENSG00000050555	133884469	LAMC3	+	0.056838	0.0171014	0.000888662	Thyroid		Females	PGS_T
9	ENSG00000119523	101978708	ALG2	-	0.0831752	0.0243921	0.000649825	Brain_Amygdala		Females	PGS_T
9	ENSG00000080608	2720469	KIAA0020	-	0.074192	0.0203079	0.000258841	Brain_Cortex		Females	PGS_T
9	ENSG00000231616	86446501	RP11-575L7.4	+	-0.0708789	0.0203762	0.000504208	Brain_Cortex		Females	PGS_T
9	ENSG00000236801	72832111	RPL24P8	+	-0.0780528	0.0232669	0.000794591	Brain_Putamen_basal_ganglia		Females	PGS_T
9	ENSG00000237846	42250840	RP11-216M21.1	+	-0.084765	0.0250756	0.000723853	Minor_Salivary_Gland		Females	PGS_T
10	ENSG00000099256	25137536	PRTFDC1	-	-0.0546653	0.01587	0.000571956	Adipose_Visceral_Omentum		Females	PGS_T
10	ENSG00000119943	100143322	PYROXD2	-	-0.0568623	0.0169554	0.000797545	Brain_Cortex		Females	PGS_T
10	ENSG00000176236	15137384	C10orf111	-	-0.0288053	0.00851555	0.000717835	Esophagus_Mucosa		Females	PGS_T
10	ENSG00000203942	99349450	C10orf62	+	0.0298669	0.00856049	0.000484967	Esophagus_Mucosa		Females	PGS_T
10	ENSG00000169826	43633934	CSGALNACT2	+	0.0517998	0.0147618	0.00044971	Heart_Left_Ventricle		Females	PGS_T
10	ENSG00000273474	13717646	RP11-295P9.12	+	-0.0276798	0.00788487	0.000447271	Muscle_Skeletal		Females	PGS_T
10	ENSG00000170370	119301955	EMX2	+	0.0286971	0.00862737	0.000880108	Muscle_Skeletal		Females	PGS_T
10	ENSG00000230869	46174140	CTGLF10P	+	-0.0285323	0.00812422	0.000444732	Skin_Sun_Exposed_Lower_leg		Females	PGS_T
10	ENSG00000176236	15137384	C10orf111	-	-0.0353146	0.0101311	0.000490754	Adrenal_Gland		Females	PGS_T
10	ENSG00000226578	38064299	RP11-258F22.1	-	-0.0339588	0.00969641	0.000461427	Brain_Anterior_cingulate_cortex_BA24		Females	PGS_T
10	ENSG00000122863	73724123	CHST3	+	0.0496717	0.0141646	0.000453601	Brain_Anterior_cingulate_cortex_BA24		Females	PGS_T
10	ENSG00000165655	77157588	ZNF503	-	-0.148642	0.041771	0.000372965	Brain_Hypothalamus		Females	PGS_T
10	ENSG00000122861	75668935	PLAU	+	0.0806114	0.0241297	0.00083551	Colon_Transverse		Females	PGS_T
10	ENSG00000138152	124030821	BTBD16	+	-0.0916194	0.0274914	0.000860224	Pituitary		Females	PGS_T
10	ENSG00000232229	91589267	LINC00865	+	-0.0660685	0.0196192	0.000758401	Brain_Cortex		Females	PGS_T
11	ENSG00000214026	1968508	MRPL23	+	-0.029716	0.00888858	0.000828304	Adipose_Subcutaneous		Females	PGS_T
11	ENSG00000148935	22647188	GAS2	+	-0.0334141	0.0098368	0.000681671	Adipose_Subcutaneous		Females	PGS_BioT
11	ENSG00000050165	11984653	DKK3	-	-0.0480072	0.014439	0.000884719	Adipose_Visceral_Omentum		Females	PGS_BioT
11	ENSG00000257086	64014411	RP11-783K16.13	-	-0.0272193	0.00783529	0.000512875	Muscle_Skeletal		Females	PGS_BioT
11	ENSG00000074266	85955586	EED	+	-0.0350974	0.0103611	0.000705502	Pancreas		Females	PGS_BioT
11	ENSG00000254554	10324204	RP11-351I24.1	-	0.0273183	0.00816412	0.000819441	Thyroid		Females	PGS_BioT
11	ENSG00000254428	118874452	RP11-110I1.11	-	0.0331184	0.00982693	0.000751233	Artery_Coronary		Females	PGS_BioT
11	ENSG00000241255	33258554	RP1-89D4.1	+	-0.0355291	0.00939286	0.00015522	Brain_Nucleus_accumbens_basal_ganglia		Females	PGS_BioT
11	ENSG00000019144	118477155	PHLDB1	+	-0.110181	0.032482	0.000693634	Brain_Cerebellum		Females	PGS_BioT
11	ENSG00000186174	118764584	BCL9L	-	-0.124684	0.0345143	0.00030322	Brain_Cerebellum		Females	PGS_BioT
11	ENSG00000154096	119288090	THY1	-	-0.129627	0.0389628	0.000878022	Brain_Spinal_cord_cervical_c-1		Females	PGS_BioT
11	ENSG00000026508	35160417	CD44	+	0.0844313	0.02534	0.000862443	Colon_Transverse		Females	PGS_BioT
11	ENSG00000177951	167784	BET1L	-	0.109443	0.0306598	0.000357519	Small_Intestine_Terminal_Ileum		Females	PGS_BioT
11	ENSG00000177951	167784	BET1L	-	0.0713253	0.0205447	0.00051715	Brain_Cortex		Females	PGS_BioT
11	ENSG00000243964	9627689	RP11-16F15.1	+	-0.0702591	0.0204031	0.000574134	Brain_Cortex		Females	PGS_BioT
11	ENSG00000172893	71139239	DHCR7	-	0.0704243	0.0211822	0.000885148	Brain_Cortex		Females	PGS_BioT
12	ENSG00000167779	53491220	IGFBP6	+	0.0439944	0.0133663	0.000996765	Artery_Coronary		Females	PGS_BioT
12	ENSG00000075415	98987369	SLC25A3	+	0.0405961	0.0119903	0.00070989	Artery_Tibial		Females	PGS_BioT
12	ENSG00000212127	11090005	TAS2R14	-	-0.0300056	0.00906542	0.000933318	Esophagus_Mucosa		Females	PGS_BioT
12	ENSG00000164845	8385108	FAM86FP	-	-0.0226837	0.00687147	0.000962946	Skin_Sun_Exposed_Lower_leg		Females	PGS_BioT
12	ENSG00000231887	11033610	PRH1	-	-0.0316546	0.00841703	0.000169387	Skin_Sun_Exposed_Lower_leg		Females	PGS_BioT
12	ENSG00000236349	94942017	SUCLG2P2	+	0.025656	0.00766937	0.000822067	Skin_Sun_Exposed_Lower_leg		Females	PGS_BioT
12	ENSG00000256274	11229368	TAS2R64P	-	0.0257118	0.00753575	0.000644952	Thyroid		Females	PGS_BioT
12	ENSG00000205426	52679697	KRT81	-	0.0290948	0.0088371	0.000993539	Thyroid		Females	PGS_BioT
12	ENSG00000257829	52700400	RP11-845M18.6	-	0.032604	0.00902966	0.000305286	Thyroid		Females	PGS_BioT
12	ENSG00000257027	9811163	RP11-705C15.3	+	-0.0331803	0.010074	0.000988916	Adrenal_Gland		Females	PGS_BioT
12	ENSG00000166598	104323885	HSP90B1	+	0.0363283	0.0108743	0.000835518	Adrenal_Gland		Females	PGS_BioT
12	ENSG00000174437	110718561	ATP2A2	+	0.0396223	0.0116049	0.000639545	Adrenal_Gland		Females	PGS_BioT
12	ENSG00000257594	89913185	GALNT4	-	0.0505701	0.014011	0.000307002	Brain_Amygdala		Females	PGS_BioT
12	ENSG00000247498	13080660	RP11-392P7.6	+	0.0744361	0.0220692	0.000743967	Adipose_Visceral_Omentum		Females	PGS_BioT
12	ENSG00000166130	99007183	IKBIP	-	0.133292	0.0389045	0.000612273	Brain_Cerebellar_Hemisphere		Females	PGS_BioT
12	ENSG00000150967	123405498	ABCB9	-	-0.162198	0.0436856	0.000204934	Brain_Cerebellar_Hemisphere		Females	PGS_BioT
12	ENSG00000110871	120941077	COQ5	-	0.112347	0.0321474	0.000474503	Brain_Cerebellum		Females	PGS_BioT
12	ENSG00000133704	30781922	IPO8	-	-0.148501	0.0443021	0.000802295	Brain_Substantia_nigra		Females	PGS_BioT
12	ENSG00000166866	57422301	MYO1A	-	-0.0605374	0.0174927	0.000538722	Esophagus_Mucosa		Females	PGS_BioT
12	ENSG00000008394	16500076	MGST1	+	0.0751779	0.0225114	0.00083912	Esophagus_Muscularis		Females	PGS_BioT
12	ENSG00000255867	31742857	DENND5B-AS1	+	-0.0595174	0.0176676	0.000755174	Esophagus_Muscularis		Females	PGS_BioT
12	ENSG00000221949	62995531	C12orf61	-	0.0953753	0.0254348	0.000176974	Pituitary		Females	PGS_BioT
12	ENSG00000257913	49392150	RP11-386G11.5	+	-0.0570945	0.0170985	0.000840339	Thyroid		Females	PGS_BioT
12	ENSG00000172640	48596081	OR10AD1	-	-0.0708931	0.020354	0.000495815	Brain_Cortex		Females	PGS_BioT
12	ENSG00000110921	110011060	MVK	+	0.0824554	0.0222598	0.000212038	Brain_Cortex		Females	PGS_BioT
12	ENSG00000139428	109991542	MMAB	-	0.082191	0.0230466	0.000362072	Brain_Cortex		Females	PGS_BioT
12	ENSG00000151062	1901123	CACNA2D4	-	-0.0898449	0.0246128	0.000261905	Brain_Putamen_basal_ganglia		Females	PGS_BioT
13	ENSG00000165572	41701705	KBTBD6	-	-0.0313708	0.00907554	0.00054696	Adipose_Subcutaneous		Females	PGS_BioT
13	ENSG00000134900	103249353	TPP2	+	0.0612874	0.0179568	0.000642425	Brain_Spinal_cord_cervical_c-1		Females	PGS_BioT
13	ENSG00000151773	44398045	CCDC122	-	0.0377427	0.00999621	0.00015956	Nerve_Tibial		Females	PGS_BioT
13	ENSG00000182957	24553944	SPATA13	+	0.0309884	0.00890484	0.000501512	Brain_Cerebellum		Females	PGS_BioT
13	ENSG00000133116	33590207	KL	+	-0.0317742	0.00931592	0.000647869	Brain_Cerebellum		Females	PGS_BioT
13	ENSG00000136161	49063095	RCBTB2	-	-0.0886527	0.0256854	0.000557526	Esophagus_Gastroesophageal_Junction		Females	PGS_BioT
14	ENSG00000100814	20779527	CCNB1IP1	-	0.0504747	0.0139643	0.000300883	Breast_Mammary_Tissue		Females	PGS_BioT
14	ENSG00000131981	55590828	LGALS3	+	0.0354489	0.00982171	0.000307096	Muscle_Skeletal		Females	PGS_BioT
14	ENSG00000232573	99439216	RPL3P4	-	-0.0341663	0.010261	0.000869306	Nerve_Tibial		Females	PGS_BioT
14	ENSG00000165861	73436159	ZFYVE1	-	-0.0368684	0.0110528	0.000850941	Pancreas		Females	PGS_BioT
14	ENSG00000205978	24867992	NYNRIN	+	-0.0302487	0.00845481	0.000346634	Thyroid		Females	PGS_BioT
14	ENSG00000119636	74486056	CCDC176	+	-0.0362355	0.0104167	0.000504032	Adrenal_Gland		Females	PGS_BioT
14	ENSG00000258824	64889653	CTD-2555O16.2	-	0.0348744	0.00916494	0.000141692	Artery_Coronary		Females	PGS_BioT
14	ENSG00000165807	65016620	PPP1R36	+	0.0300111	0.00841435	0.000361558	Brain_Cerebellum		Females	PGS_BioT
14	ENSG00000100504	51324609	PYGL	-	0.0381913	0.0109995	0.000516429	Brain_Nucleus_accumbens_basal_ganglia		Females	PGS_BioT
14	ENSG00000100644	62162231	HIF1A	+	0.0384271	0.0109362	0.000441801	Brain_Nucleus_accumbens_basal_ganglia		Females	PGS_BioT
14	ENSG00000100644	62162231	HIF1A	+	0.0416938	0.01231	0.000706671	Brain_Putamen_basal_ganglia		Females	PGS_BioT
14	ENSG00000213145	105952654	CRIP1	+	-0.0426889	0.011883	0.000327603	Brain_Putamen_basal_ganglia		Females	PGS_BioT
14	ENSG00000126822	65170820	PLEKHG3	+	0.118921	0.0360612	0.000974587	Brain_Cerebellar_Hemisphere		Females	PGS_BioT
14	ENSG00000119599	73393040	DCAF4	+	0.101966	0.0298939	0.000647406	Brain_Cerebellum		Females	PGS_BioT
14	ENSG00000213315	91232875	CTD-3035D6.1	+	0.0885314	0.026822	0.000964453	Brain_Spinal_cord_cervical_c-1		Females	PGS_BioT
14	ENSG00000211448	80663873	DIO2	-	-0.138021	0.0378802	0.000268825	Brain_Substantia_nigra		Females	PGS_BioT
14	ENSG00000119715	76776957	ESRRB	+	0.0597685	0.0173208	0.000559165	Esophagus_Muscularis		Females	PGS_BioT
14	ENSG00000246451	104148699	RP11-894P9.1	-	-0.0992176	0.0295239	0.000777786	Pituitary		Females	PGS_BioT
15	ENSG00000259479	45118569	CTD-2008A1.2	-	-0.0402711	0.0118992	0.000713476	Heart_Left_Ventricle		Females	PGS_BioT
15	ENSG00000259479	45118569	CTD-2008A1.2	-	-0.0240633	0.00728555	0.000956953	Muscle_Skeletal		Females	PGS_BioT
15	ENSG00000259295	85734669	CSPG4P12	+	0.0354366	0.0102566	0.000550272	Nerve_Tibial		Females	PGS_BioT
15	ENSG00000114062	25582381	UBE3A	-	0.0443867	0.0126528	0.000451413	Skin_Sun_Exposed_Lower_leg		Females	PGS_BioT
15	ENSG00000185596	102501356	WASH3P	+	0.0260281	0.00736772	0.000411305	Skin_Sun_Exposed_Lower_leg		Females	PGS_BioT
15	ENSG00000128908	41271078	INO80	-	0.0361422	0.0103958	0.000507768	Brain_Anterior_cingulate_cortex_BA24		Females	PGS_BioT
15	ENSG00000103855	73976307	CD276	+	0.0347396	0.0103343	0.000774974	Brain_Putamen_basal_ganglia		Females	PGS_BioT
15	ENSG00000169410	75759462	PTPN9	-	0.0739777	0.019603	0.000160781	Esophagus_Mucosa		Females	PGS_BioT
15	ENSG00000260409	20935076	RP11-403B2.7	-	0.0580704	0.0161404	0.000320893	Esophagus_Muscularis		Females	PGS_BioT
16	ENSG00000140830	72078188	TXNL4B	-	-0.0445572	0.0107151	3.20523e-05	Artery_Tibial		Females	PGS_BioT
16	ENSG00000263232	72038936	ATP5A1P3	-	-0.0290004	0.00871506	0.000875925	Esophagus_Muscularis		Females	PGS_BioT
16	ENSG00000140986	1993975	RPL3L	-	-0.0266178	0.00779059	0.000633958	Thyroid		Females	PGS_BioT
16	ENSG00000167523	89724210	SPATA33	+	-0.0396701	0.0118769	0.000837441	Adrenal_Gland		Females	PGS_BioT
16	ENSG00000180747	21458004	CTD-2547E10.2	-	0.0343996	0.0101037	0.000662497	Artery_Coronary		Females	PGS_BioT
16	ENSG00000166869	23765948	CHP2	+	-0.0350914	0.0101982	0.000579691	Artery_Coronary		Females	PGS_BioT
16	ENSG00000157349	70323566	DDX19B	+	0.0421566	0.0124117	0.000682507	Brain_Amygdala		Females	PGS_BioT
16	ENSG00000135686	84682131	KLHL36	+	0.0378015	0.0112848	0.000808825	Brain_Putamen_basal_ganglia		Females	PGS_BioT
16	ENSG00000188599	15198178	NPIPP1	-	-0.0745319	0.0209632	0.000377449	Adipose_Visceral_Omentum		Females	PGS_BioT
16	ENSG00000250251	15219099	PKD1P6	-	-0.0878039	0.0207582	2.33844e-05	Adipose_Visceral_Omentum		Females	PGS_BioT
16	ENSG00000103126	337440	AXIN1	-	-0.115353	0.0329459	0.000463027	Brain_Nucleus_accumbens_basal_ganglia		Females	PGS_BioT
16	ENSG00000261840	30709030	RP11-146F11.1	-	-0.0831735	0.0218574	0.000141644	Colon_Transverse		Females	PGS_BioT
16	ENSG00000260448	25096913	RP11-449H11.1	-	-0.0778289	0.023469	0.000912366	Brain_Amygdala		Females	PGS_BioT
16	ENSG00000259881	88947446	RP11-830F9.5	+	-0.083252	0.0241175	0.000556574	Brain_Putamen_basal_ganglia		Females	PGS_BioT
17	ENSG00000267198	43623170	RP11-798G7.6	+	0.0286641	0.00814831	0.00043515	Adipose_Subcutaneous		Females	PGS_BioT
17	ENSG00000160606	27051366	TLCD1	-	0.033196	0.0095565	0.000513415	Artery_Tibial		Females	PGS_BioT
17	ENSG00000167447	57286761	SMG8	+	-0.0477063	0.0143834	0.000910654	Esophagus_Muscularis		Females	PGS_BioT
17	ENSG00000167914	38119226	GSDMA	+	0.0256407	0.00764451	0.000796136	Muscle_Skeletal		Females	PGS_BioT
17	ENSG00000181856	7184986	SLC2A4	+	0.0343679	0.00962823	0.000357671	Pancreas		Females	PGS_BioT
17	ENSG00000168646	63524681	AXIN2	-	0.0348174	0.0102666	0.000695587	Skin_Sun_Exposed_Lower_leg		Females	PGS_BioT
17	ENSG00000186868	43971748	MAPT	+	-0.032309	0.00882529	0.000251272	Thyroid		Females	PGS_BioT
17	ENSG00000161544	74523438	CYGB	-	0.0295464	0.00887669	0.000873021	Thyroid		Females	PGS_BioT
17	ENSG00000055483	76783463	USP36	-	0.0342908	0.0103587	0.000931833	Thyroid		Females	PGS_BioT
17	ENSG00000227495	4922509	AC109333.10	-	-0.0416881	0.010942	0.000139008	Adrenal_Gland		Females	PGS_BioT
17	ENSG00000125449	73106047	ARMC7	+	-0.0377513	0.0106843	0.000410366	Adrenal_Gland		Females	PGS_BioT
17	ENSG00000185862	29630784	EVI2B	-	0.114925	0.0344617	0.000853398	Brain_Cerebellar_Hemisphere		Females	PGS_BioT
17	ENSG00000141338	66863433	ABCA8	-	0.154135	0.0456794	0.00074007	Brain_Cerebellar_Hemisphere		Females	PGS_BioT
17	ENSG00000266714	73584139	MYO15B	+	-0.104613	0.0308742	0.00070309	Brain_Cerebellum		Females	PGS_BioT
17	ENSG00000181350	16344891	FAM211A	-	-0.110661	0.032568	0.000679152	Brain_Cortex		Females	PGS_BioT
17	ENSG00000141551	80196899	CSNK1D	-	-0.129705	0.0355868	0.000267663	Brain_Cortex		Females	PGS_BioT
17	ENSG00000180626	5082831	ZNF594	-	0.124163	0.0347998	0.000359819	Brain_Nucleus_accumbens_basal_ganglia		Females	PGS_BioT
17	ENSG00000153933	54911460	DGKE	+	-0.0895753	0.0269695	0.000895817	Colon_Transverse		Females	PGS_BioT
17	ENSG00000176658	30819540	MYO1D	-	0.0810421	0.0214929	0.000162826	Esophagus_Mucosa		Females	PGS_BioT
17	ENSG00000266208	38516907	CTD-2267D19.3	+	0.0704876	0.0205099	0.000588712	Esophagus_Muscularis		Females	PGS_BioT
17	ENSG00000238083	44588877	LRRC37A2	+	0.059342	0.0175111	0.00070195	Esophagus_Muscularis		Females	PGS_BioT
17	ENSG00000141543	78109013	EIF4A3	-	0.0895815	0.0262879	0.000655094	Brain_Amygdala		Females	PGS_BioT
17	ENSG00000265666	38497119	CTD-2267D19.2	-	0.0823264	0.0200522	4.03253e-05	Brain_Cortex		Females	PGS_BioT
17	ENSG00000168256	40163400	NKIRAS2	+	0.0754638	0.0224234	0.000764322	Brain_Cortex		Females	PGS_BioT
17	ENSG00000266980	73814896	RP11-552F3.4	-	-0.0743111	0.0202075	0.000235624	Brain_Cortex		Females	PGS_BioT
18	ENSG00000134265	10525902	NAPG	+	0.0439918	0.012725	0.000546003	Adipose_Visceral_Omentum		Females	PGS_BioT
18	ENSG00000101577	2916992	LPIN2	-	-0.0312381	0.00897241	0.000498468	Muscle_Skeletal		Females	PGS_BioT
18	ENSG00000235552	6462143	RPL6P27	-	-0.0381071	0.0113374	0.000776077	Brain_Anterior_cingulate_cortex_BA24		Females	PGS_BioT
18	ENSG00000267541	45379604	RP11-380M21.2	-	-0.15929	0.0388226	4.07808e-05	Small_Intestine_Terminal_Ileum		Females	PGS_BioT
18	ENSG00000141433	904944	ADCYAP1	+	0.062927	0.0182202	0.000552949	Thyroid		Females	PGS_BioT
19	ENSG00000240616	13004947	AD000092.3	+	-0.0310373	0.00899833	0.000562197	Adipose_Subcutaneous		Females	PGS_BioT
19	ENSG00000105464	48898132	GRIN2D	+	-0.0471396	0.012078	9.50337e-05	Adipose_Visceral_Omentum		Females	PGS_BioT
19	ENSG00000198440	56909335	ZNF583	+	-0.0409105	0.0118674	0.000566196	Adipose_Visceral_Omentum		Females	PGS_BioT
19	ENSG00000105649	18307594	RAB3A	-	-0.0369703	0.0102322	0.000302525	Artery_Tibial		Females	PGS_BioT
19	ENSG00000267796	36239262	LIN37	+	0.053271	0.0159162	0.000816989	Brain_Caudate_basal_ganglia		Females	PGS_BioT
19	ENSG00000079385	43011456	CEACAM1	-	-0.0492892	0.0147395	0.000825764	Brain_Spinal_cord_cervical_c-1		Females	PGS_BioT
19	ENSG00000105072	16607122	C19orf44	+	-0.0505785	0.0152307	0.000897516	Breast_Mammary_Tissue		Females	PGS_BioT
19	ENSG00000126467	50243010	TSKS	-	-0.0413286	0.0120564	0.00060817	Breast_Mammary_Tissue		Females	PGS_BioT
19	ENSG00000267858	59070496	AC016629.8	+	-0.0385499	0.0110411	0.000480347	Esophagus_Mucosa		Females	PGS_BioT
19	ENSG00000105085	16685718	MED26	-	-0.0364289	0.0107707	0.000719026	Esophagus_Muscularis		Females	PGS_BioT
19	ENSG00000268297	7852435	CLEC4GP1	+	0.0283616	0.00820435	0.000546427	Muscle_Skeletal		Females	PGS_BioT
19	ENSG00000268734	55402039	CTB-61M7.2	+	0.039067	0.0110061	0.00038584	Nerve_Tibial		Females	PGS_BioT
19	ENSG00000268182	57154513	SMIM17	+	-0.032187	0.0097229	0.000931534	Nerve_Tibial		Females	PGS_BioT
19	ENSG00000172232	825097	AZU1	+	0.0351691	0.0105951	0.000902204	Pancreas		Females	PGS_BioT
19	ENSG00000182986	53367043	ZNF320	-	-0.0388775	0.0112534	0.000550826	Pancreas		Females	PGS_BioT
19	ENSG00000160111	17003758	CPAMD8	-	0.0286154	0.00866458	0.000958027	Thyroid		Females	PGS_BioT
19	ENSG00000186272	57922531	ZNF17	+	-0.0313816	0.00864005	0.000281119	Thyroid		Females	PGS_BioT
19	ENSG00000121413	58595205	ZSCAN18	-	-0.032449	0.00959633	0.000721188	Adrenal_Gland		Females	PGS_BioT
19	ENSG00000196337	49557531	CGB7	-	0.0335815	0.00956492	0.000446583	Brain_Anterior_cingulate_cortex_BA24		Females	PGS_BioT
19	ENSG00000167674	4472284	HDGFRP2	+	0.0433844	0.0118808	0.000260561	Brain_Cerebellum		Females	PGS_BioT
19	ENSG00000105376	10400657	ICAM5	+	0.0289087	0.00821631	0.00043406	Brain_Cerebellum		Females	PGS_BioT
19	ENSG00000105655	18545198	ISYNA1	-	-0.039614	0.0112241	0.000416548	Brain_Nucleus_accumbens_basal_ganglia		Females	PGS_BioT
19	ENSG00000234906	45449243	APOC2	+	0.0311144	0.00922533	0.000744311	Brain_Nucleus_accumbens_basal_ganglia		Females	PGS_BioT
19	ENSG00000234906	45449243	APOC2	+	0.0306023	0.00902179	0.000693728	Brain_Putamen_basal_ganglia		Females	PGS_BioT
19	ENSG00000204978	41949063	C19orf69	+	-0.103461	0.0290708	0.000372382	Brain_Cortex		Females	PGS_BioT
19	ENSG00000131401	50837053	NAPSB	-	0.119308	0.0360036	0.000920442	Brain_Hypothalamus		Females	PGS_BioT
19	ENSG00000123154	12777614	WDR83	+	-0.126449	0.0367709	0.000584196	Brain_Nucleus_accumbens_basal_ganglia		Females	PGS_BioT
19	ENSG00000123144	12841454	C19orf43	-	-0.137018	0.0394977	0.000522343	Brain_Nucleus_accumbens_basal_ganglia		Females	PGS_BioT
19	ENSG00000142409	56598732	ZNF787	-	-0.121666	0.0367861	0.00094171	Brain_Nucleus_accumbens_basal_ganglia		Females	PGS_BioT
19	ENSG00000196605	9862669	ZNF846	-	-0.0850229	0.0256165	0.000903168	Colon_Transverse		Females	PGS_BioT
19	ENSG00000268030	18668585	AC005253.2	-	-0.0612928	0.0178389	0.000590567	Esophagus_Mucosa		Females	PGS_BioT
19	ENSG00000268366	40949343	CTC-492K19.4	+	-0.0598088	0.0172866	0.000540492	Esophagus_Mucosa		Females	PGS_BioT
19	ENSG00000105127	15464196	AKAP8	-	0.0986275	0.0284096	0.000517309	Pituitary		Females	PGS_BioT
20	ENSG00000196756	37049235	SNHG17	-	-0.033876	0.01004	0.000740586	Esophagus_Muscularis		Females	PGS_BioT
20	ENSG00000100985	44637547	MMP9	+	0.0447547	0.0127486	0.000447159	Heart_Left_Ventricle		Females	PGS_BioT
20	ENSG00000224635	37034658	RP4-564F22.5	-	-0.0262605	0.00783504	0.000803233	Muscle_Skeletal		Females	PGS_BioT
20	ENSG00000132801	44486256	ZSWIM3	+	-0.0438868	0.0100994	1.38975e-05	Thyroid		Females	PGS_BioT
20	ENSG00000247315	278214	AL034548.1	+	-0.0553636	0.0126561	1.21733e-05	Brain_Amygdala		Females	PGS_BioT
20	ENSG00000124103	55092243	FAM209A	+	0.0356137	0.00920922	0.000110099	Brain_Nucleus_accumbens_basal_ganglia		Females	PGS_BioT
20	ENSG00000196074	58438618	SYCP2	-	-0.0860835	0.0236086	0.000266062	Adipose_Visceral_Omentum		Females	PGS_BioT
20	ENSG00000101210	62119366	EEF1A2	-	-0.130466	0.0372549	0.000461821	Brain_Spinal_cord_cervical_c-1		Females	PGS_BioT
20	ENSG00000124225	56223448	PMEPA1	-	-0.144978	0.0392178	0.000218382	Brain_Substantia_nigra		Females	PGS_BioT
20	ENSG00000212232	17943353	SNORD17	-	0.070562	0.0201689	0.000467772	Colon_Transverse		Females	PGS_BioT
20	ENSG00000235408	37053843	SNORA71B	-	0.0903234	0.0220677	4.25793e-05	Heart_Atrial_Appendage		Females	PGS_BioT
20	ENSG00000101333	9049410	PLCB4	+	-0.0906362	0.0269948	0.000786366	Brain_Putamen_basal_ganglia		Females	PGS_BioT
20	ENSG00000168612	44509866	ZSWIM1	+	-0.0870989	0.0257763	0.000727399	Brain_Putamen_basal_ganglia		Females	PGS_BioT
21	ENSG00000233056	44336913	ERVH48-1	-	-0.0417609	0.0115044	0.000283438	Heart_Left_Ventricle		Females	PGS_BioT
21	ENSG00000234880	46409779	LINC00163	-	0.029767	0.00851156	0.000470096	Brain_Cerebellum		Females	PGS_BioT
21	ENSG00000156304	33043346	SCAF4	-	-0.103066	0.0301255	0.000623365	Brain_Cerebellum		Females	PGS_BioT
21	ENSG00000241837	35275757	ATP5O	-	0.10861	0.0324158	0.000806565	Brain_Cerebellum		Females	PGS_BioT
21	ENSG00000230870	32999440	FBXW11P1	-	0.0984363	0.0280124	0.000441381	Brain_Cortex		Females	PGS_BioT
21	ENSG00000235888	40360633	AF064858.8	-	0.0765355	0.0230462	0.000897092	Esophagus_Gastroesophageal_Junction		Females	PGS_BioT
21	ENSG00000230982	48073470	DSTNP1	-	-0.099635	0.0284506	0.000461723	Pituitary		Females	PGS_BioT
21	ENSG00000205581	40714241	HMGN1	-	0.088578	0.026195	0.000720949	Brain_Amygdala		Females	PGS_BioT
22	ENSG00000260613	50226264	RP3-522J7.6	-	0.0368995	0.00976471	0.000157545	Adipose_Subcutaneous		Females	PGS_BioT
22	ENSG00000273253	50637519	RP3-402G11.26	-	0.0318262	0.00951649	0.000824857	Adipose_Subcutaneous		Females	PGS_BioT
22	ENSG00000235111	50006305	RP1-29C18.8	-	-0.0434884	0.0128342	0.000702783	Brain_Cortex		Females	PGS_BioT
22	ENSG00000130943	46651560	PKDREJ	-	0.0407694	0.0112538	0.000291524	Breast_Mammary_Tissue		Females	PGS_BioT
22	ENSG00000213279	49965912	RP1-29C18.9	-	-0.0312976	0.0090222	0.000522485	Esophagus_Muscularis		Females	PGS_BioT
22	ENSG00000100077	25960816	ADRBK2	+	0.0315544	0.00882638	0.000350211	Muscle_Skeletal		Females	PGS_BioT
22	ENSG00000241484	45098355	ARHGAP8	+	0.030412	0.00818699	0.000203464	Muscle_Skeletal		Females	PGS_BioT
22	ENSG00000130943	46651560	PKDREJ	-	0.0354718	0.00832834	2.05189e-05	Muscle_Skeletal		Females	PGS_BioT
22	ENSG00000260613	50226264	RP3-522J7.6	-	0.0311204	0.00761888	4.41441e-05	Muscle_Skeletal		Females	PGS_BioT
22	ENSG00000130943	46651560	PKDREJ	-	0.0451856	0.0100508	6.93351e-06	Nerve_Tibial		Females	PGS_BioT
22	ENSG00000075234	46663858	TTC38	+	-0.0354265	0.00962314	0.000231969	Thyroid		Females	PGS_BioT
22	ENSG00000186976	43924624	EFCAB6	-	-0.037703	0.0102848	0.000246479	Adrenal_Gland		Females	PGS_BioT
22	ENSG00000183579	29279580	ZNRF3	+	0.0492779	0.0149108	0.000950272	Brain_Anterior_cingulate_cortex_BA24		Females	PGS_BioT
22	ENSG00000244723	23991400	ASLP1	-	-0.03268	0.00975656	0.000809446	Brain_Nucleus_accumbens_basal_ganglia		Females	PGS_BioT
22	ENSG00000213923	38686697	CSNK1E	-	-0.101787	0.0288977	0.000427773	Brain_Cortex		Females	PGS_BioT
22	ENSG00000230071	40982704	RPL4P6	-	-0.105414	0.0311471	0.000713401	Pituitary		Females	PGS_BioT
22	ENSG00000273145	46409486	CITF22-92A6.1	+	0.0699688	0.0202914	0.000564354	Brain_Cortex		Females	PGS_BioT
NA	ENSG00000227189	-9	NA	NA	0.0316197	0.00912714	0.000531493	Adipose_Subcutaneous		Females	PGS_BioT
NA	ENSG00000185873	-9	NA	NA	0.0303645	0.00886038	0.000610308	Adipose_Subcutaneous		Females	PGS_BioT
NA	ENSG00000248648	-9	NA	NA	-0.0302678	0.00887855	0.000651782	Adipose_Subcutaneous		Females	PGS_BioT
NA	ENSG00000220920	-9	NA	NA	0.0325957	0.00894195	0.000267124	Adipose_Subcutaneous		Females	PGS_BioT
NA	ENSG00000272372	-9	NA	NA	-0.0359992	0.0100916	0.000360762	Adipose_Subcutaneous		Females	PGS_BioT
NA	ENSG00000266992	-9	NA	NA	-0.02983	0.00893864	0.000846275	Adipose_Subcutaneous		Females	PGS_BioT
NA	ENSG00000230606	-9	NA	NA	-0.0414852	0.0101576	4.42333e-05	Adipose_Visceral_Omentum		Males	PGS_T
NA	ENSG00000224331	-9	NA	NA	0.0488303	0.0136563	0.000349346	Adipose_Visceral_Omentum		Males	PGS_T
NA	ENSG00000272398	-9	NA	NA	0.0387918	0.0109392	0.000390939	Adipose_Visceral_Omentum		Males	PGS_T
NA	ENSG00000258732	-9	NA	NA	-0.0380698	0.0109831	0.00052781	Adipose_Visceral_Omentum		Males	PGS_T
NA	ENSG00000276533	-9	NA	NA	-0.0374262	0.0112962	0.000922444	Adipose_Visceral_Omentum		Males	PGS_T
NA	ENSG00000259458	-9	NA	NA	-0.0335676	0.0100525	0.000840144	Adipose_Visceral_Omentum		Males	PGS_T
NA	ENSG00000277203	-9	NA	NA	0.0496503	0.0141473	0.000448928	Adipose_Visceral_Omentum		Males	PGS_T
NA	ENSG00000239828	-9	NA	NA	-0.0516739	0.0138784	0.000196608	Artery_Coronary		Males	PGS_T
NA	ENSG00000280193	-9	NA	NA	-0.036744	0.010161	0.000298967	Artery_Coronary		Males	PGS_T
NA	ENSG00000184860	-9	NA	NA	0.0281789	0.00842968	0.000829307	Artery_Tibial		Males	PGS_T
NA	ENSG00000183844	-9	NA	NA	0.0323897	0.0090894	0.000366005	Artery_Tibial		Males	PGS_T
NA	ENSG00000118231	-9	NA	NA	0.0541697	0.0161753	0.000811285	Brain_Caudate_basal_ganglia		Males	PGS_T
NA	ENSG00000251126	-9	NA	NA	-0.0546433	0.0154483	0.000404448	Brain_Caudate_basal_ganglia		Males	PGS_T
NA	ENSG00000215045	-9	NA	NA	0.0491719	0.0146994	0.000822337	Brain_Caudate_basal_ganglia		Males	PGS_T
NA	ENSG00000036473	-9	NA	NA	-0.064615	0.0142804	6.0469e-06	Brain_Caudate_basal_ganglia		Males	PGS_T
NA	ENSG00000143627	-9	NA	NA	0.0657047	0.0183746	0.000349107	Brain_Cortex		Males	PGS_T
NA	ENSG00000255258	-9	NA	NA	0.0473365	0.0136897	0.000544564	Brain_Cortex		Males	PGS_T
NA	ENSG00000275381	-9	NA	NA	-0.0371329	0.0107702	0.000565293	Breast_Mammary_Tissue		Males	PGS_T
NA	ENSG00000166917	-9	NA	NA	0.0445696	0.0105015	2.1945e-05	Breast_Mammary_Tissue		Males	PGS_T
NA	ENSG00000247970	-9	NA	NA	0.045465	0.0133464	0.000657918	Breast_Mammary_Tissue		Males	PGS_T
NA	ENSG00000197272	-9	NA	NA	0.0344312	0.0104558	0.000991172	Breast_Mammary_Tissue		Males	PGS_T
NA	ENSG00000277450	-9	NA	NA	0.0389143	0.00976607	6.75812e-05	Breast_Mammary_Tissue		Males	PGS_T
NA	ENSG00000239855	-9	NA	NA	-0.0371609	0.0101097	0.000237131	Esophagus_Mucosa		Males	PGS_T
NA	ENSG00000282860	-9	NA	NA	-0.0307059	0.00878738	0.000475272	Esophagus_Mucosa		Males	PGS_T
NA	ENSG00000233052	-9	NA	NA	0.0314873	0.00947157	0.000886099	Esophagus_Mucosa		Males	PGS_T
NA	ENSG00000177398	-9	NA	NA	-0.0282907	0.00856053	0.000950486	Esophagus_Mucosa		Males	PGS_T
NA	ENSG00000223350	-9	NA	NA	-0.0372533	0.0103643	0.000325152	Esophagus_Mucosa		Males	PGS_T
NA	ENSG00000234740	-9	NA	NA	-0.0353267	0.01059	0.000850398	Esophagus_Muscularis		Males	PGS_T
NA	ENSG00000281205	-9	NA	NA	-0.0429303	0.0126389	0.000682077	Esophagus_Muscularis		Males	PGS_T
NA	ENSG00000225937	-9	NA	NA	0.0353576	0.0105053	0.000763547	Esophagus_Muscularis		Males	PGS_T
NA	ENSG00000273890	-9	NA	NA	-0.0342326	0.0102423	0.000830924	Esophagus_Muscularis		Males	PGS_T
NA	ENSG00000183914	-9	NA	NA	0.033927	0.00982607	0.000554899	Esophagus_Muscularis		Males	PGS_T
NA	ENSG00000278934	-9	NA	NA	-0.056289	0.0153808	0.000252518	Heart_Left_Ventricle		Males	PGS_T
NA	ENSG00000163737	-9	NA	NA	0.039081	0.0115879	0.000744682	Heart_Left_Ventricle		Males	PGS_T
NA	ENSG00000275464	-9	NA	NA	0.0284721	0.00833415	0.000634742	Muscle_Skeletal		Males	PGS_T
NA	ENSG00000278934	-9	NA	NA	-0.0377787	0.0113168	0.000842948	Nerve_Tibial		Males	PGS_T
NA	ENSG00000272620	-9	NA	NA	0.0400437	0.0114403	0.000464841	Nerve_Tibial		Males	PGS_T
NA	ENSG00000272489	-9	NA	NA	0.0332917	0.00975915	0.000646451	Nerve_Tibial		Males	PGS_T
NA	ENSG00000277156	-9	NA	NA	0.03331	0.00902237	0.000222555	Nerve_Tibial		Males	PGS_T
NA	ENSG00000269930	-9	NA	NA	0.031895	0.00934566	0.000642959	Nerve_Tibial		Males	PGS_T
NA	ENSG00000260011	-9	NA	NA	-0.0351742	0.00963503	0.000261571	Nerve_Tibial		Males	PGS_T
NA	ENSG00000205755	-9	NA	NA	-0.0359004	0.00879412	4.45876e-05	Nerve_Tibial		Males	PGS_T
NA	ENSG00000275070	-9	NA	NA	-0.0388446	0.00874787	8.97638e-06	Nerve_Tibial		Males	PGS_T
NA	ENSG00000236045	-9	NA	NA	0.0345284	0.0101033	0.000631951	Pancreas		Males	PGS_T
NA	ENSG00000236908	-9	NA	NA	-0.0378299	0.0114912	0.000994518	Pancreas		Males	PGS_T
NA	ENSG00000258904	-9	NA	NA	-0.0378564	0.0110398	0.000605618	Pancreas		Males	PGS_T
NA	ENSG00000259604	-9	NA	NA	-0.0323	0.0093062	0.000518909	Pancreas		Males	PGS_T
NA	ENSG00000278133	-9	NA	NA	0.0382387	0.0111068	0.000575719	Pancreas		Males	PGS_T
NA	ENSG00000243986	-9	NA	NA	0.0345096	0.00834299	3.52858e-05	Skin_Sun_Exposed_Lower_leg		Males	PGS_T
NA	ENSG00000243838	-9	NA	NA	-0.0307464	0.00858267	0.000340468	Skin_Sun_Exposed_Lower_leg		Males	PGS_T
NA	ENSG00000278974	-9	NA	NA	-0.023751	0.00719157	0.000957884	Skin_Sun_Exposed_Lower_leg		Males	PGS_T
NA	ENSG00000273720	-9	NA	NA	-0.0295778	0.00789507	0.00017942	Skin_Sun_Exposed_Lower_leg		Males	PGS_T
NA	ENSG00000254973	-9	NA	NA	-0.0278832	0.00823458	0.000708914	Skin_Sun_Exposed_Lower_leg		Males	PGS_T
NA	ENSG00000273001	-9	NA	NA	-0.0331291	0.00865289	0.000128837	Skin_Sun_Exposed_Lower_leg		Males	PGS_T
NA	ENSG00000213412	-9	NA	NA	0.0291265	0.00799687	0.000270271	Skin_Sun_Exposed_Lower_leg		Males	PGS_T
NA	ENSG00000276085	-9	NA	NA	-0.0288744	0.0081797	0.000415539	Skin_Sun_Exposed_Lower_leg		Males	PGS_T
NA	ENSG00000186118	-9	NA	NA	0.0304517	0.00860219	0.00040013	Thyroid		Males	PGS_T
NA	ENSG00000214846	-9	NA	NA	-0.0342936	0.00896743	0.000131175	Thyroid		Males	PGS_T
NA	ENSG00000234459	-9	NA	NA	0.0339418	0.0101024	0.000780067	Thyroid		Males	PGS_T
NA	ENSG00000235330	-9	NA	NA	-0.0337191	0.00909085	0.000207979	Thyroid		Males	PGS_T
NA	ENSG00000228322	-9	NA	NA	0.0343245	0.00817159	2.66364e-05	Thyroid		Males	PGS_T
NA	ENSG00000182010	-9	NA	NA	0.0327047	0.00841841	0.000102371	Thyroid		Males	PGS_T
NA	ENSG00000258546	-9	NA	NA	0.0294425	0.00855841	0.000581309	Thyroid		Males	PGS_T
NA	ENSG00000260266	-9	NA	NA	-0.0286497	0.00800233	0.000343376	Thyroid		Males	PGS_T
NA	ENSG00000276085	-9	NA	NA	-0.0278092	0.00820106	0.000696564	Thyroid		Males	PGS_T
NA	ENSG00000270614	-9	NA	NA	-0.0298839	0.00836248	0.000352143	Thyroid		Males	PGS_T
NA	ENSG00000266527	-9	NA	NA	-0.0377737	0.0103631	0.000267366	Adrenal_Gland		Males	PGS_T
NA	ENSG00000131044	-9	NA	NA	-0.040375	0.0105716	0.000133886	Adrenal_Gland		Males	PGS_T
NA	ENSG00000162728	-9	NA	NA	-0.0358232	0.00908308	8.01503e-05	Artery_Coronary		Males	PGS_T
NA	ENSG00000227113	-9	NA	NA	0.0327156	0.00912764	0.000338074	Artery_Coronary		Males	PGS_T
NA	ENSG00000280388	-9	NA	NA	0.0342973	0.00989232	0.000526173	Artery_Coronary		Males	PGS_T
NA	ENSG00000254952	-9	NA	NA	-0.0364485	0.010274	0.000388669	Artery_Coronary		Males	PGS_T
NA	ENSG00000233560	-9	NA	NA	0.0346434	0.00895554	0.000109561	Artery_Coronary		Males	PGS_T
NA	ENSG00000176177	-9	NA	NA	-0.0337082	0.0100126	0.000761034	Artery_Coronary		Males	PGS_T
NA	ENSG00000225871	-9	NA	NA	0.0444353	0.0130272	0.000647321	Brain_Amygdala		Males	PGS_T
NA	ENSG00000272057	-9	NA	NA	-0.0473536	0.0127978	0.000215485	Brain_Amygdala		Males	PGS_T
NA	ENSG00000280426	-9	NA	NA	0.0518409	0.0126242	4.01732e-05	Brain_Amygdala		Males	PGS_T
NA	ENSG00000238194	-9	NA	NA	-0.0460542	0.0134921	0.000641524	Brain_Amygdala		Males	PGS_T
NA	ENSG00000255931	-9	NA	NA	0.0394238	0.0107364	0.000240692	Brain_Anterior_cingulate_cortex_BA24		Males	PGS_T
NA	ENSG00000251536	-9	NA	NA	0.0340905	0.0102751	0.000907348	Brain_Anterior_cingulate_cortex_BA24		Males	PGS_T
NA	ENSG00000279699	-9	NA	NA	0.0360622	0.010954	0.000994289	Brain_Anterior_cingulate_cortex_BA24		Males	PGS_T
NA	ENSG00000124678	-9	NA	NA	0.0302878	0.00905348	0.000821558	Brain_Cerebellum		Males	PGS_T
NA	ENSG00000105398	-9	NA	NA	0.0301857	0.00840875	0.000330936	Brain_Cerebellum		Males	PGS_T
NA	ENSG00000265033	-9	NA	NA	-0.0337764	0.00955721	0.000409123	Brain_Cerebellum		Males	PGS_T
NA	ENSG00000243384	-9	NA	NA	0.0356931	0.0105142	0.000686939	Brain_Putamen_basal_ganglia		Males	PGS_T
NA	ENSG00000246323	-9	NA	NA	0.048053	0.0133565	0.000321032	Brain_Putamen_basal_ganglia		Males	PGS_T
NA	ENSG00000169903	-9	NA	NA	0.0677077	0.0192256	0.000428721	Adipose_Visceral_Omentum		Males	PGS_T
NA	ENSG00000164744	-9	NA	NA	0.117086	0.0348798	0.000788364	Brain_Amygdala		Males	PGS_T
NA	ENSG00000216819	-9	NA	NA	-0.11034	0.032413	0.000663636	Brain_Cerebellar_Hemisphere		Males	PGS_T
NA	ENSG00000256591	-9	NA	NA	-0.127467	0.037062	0.000583253	Brain_Cerebellar_Hemisphere		Males	PGS_T
NA	ENSG00000237152	-9	NA	NA	0.115575	0.0321798	0.000328717	Brain_Cerebellar_Hemisphere		Males	PGS_T
NA	ENSG00000198028	-9	NA	NA	0.110544	0.0315435	0.000457455	Brain_Cerebellum		Males	PGS_T
NA	ENSG00000259436	-9	NA	NA	-0.0938988	0.0281057	0.000835011	Brain_Cerebellum		Males	PGS_T
NA	ENSG00000101180	-9	NA	NA	-0.0891304	0.0262002	0.000669206	Brain_Cerebellum		Males	PGS_T
NA	ENSG00000275464	-9	NA	NA	0.105341	0.031027	0.00068592	Brain_Cerebellum		Males	PGS_T
NA	ENSG00000241155	-9	NA	NA	0.111457	0.0299542	0.000198504	Brain_Cortex		Males	PGS_T
NA	ENSG00000279406	-9	NA	NA	0.0852814	0.0250736	0.000670792	Brain_Cortex		Males	PGS_T
NA	ENSG00000266554	-9	NA	NA	0.0987636	0.0273029	0.000297661	Brain_Cortex		Males	PGS_T
NA	ENSG00000282870	-9	NA	NA	0.0986456	0.0283474	0.00050164	Brain_Cortex		Males	PGS_T
NA	ENSG00000146090	-9	NA	NA	0.136371	0.0414082	0.00099007	Brain_Hypothalamus		Males	PGS_T
NA	ENSG00000169397	-9	NA	NA	0.133013	0.0384375	0.000539173	Brain_Hypothalamus		Males	PGS_T
NA	ENSG00000273747	-9	NA	NA	0.0959519	0.0286384	0.000806767	Brain_Nucleus_accumbens_basal_ganglia		Males	PGS_T
NA	ENSG00000244071	-9	NA	NA	0.117033	0.0351716	0.00087628	Brain_Nucleus_accumbens_basal_ganglia		Males	PGS_T
NA	ENSG00000283236	-9	NA	NA	0.130975	0.0395734	0.000934095	Brain_Nucleus_accumbens_basal_ganglia		Males	PGS_T
NA	ENSG00000231527	-9	NA	NA	-0.103401	0.0310478	0.000867217	Brain_Spinal_cord_cervical_c-1		Males	PGS_T
NA	ENSG00000011677	-9	NA	NA	-0.137421	0.0410236	0.000808733	Brain_Spinal_cord_cervical_c-1		Males	PGS_T
NA	ENSG00000249483	-9	NA	NA	0.169864	0.049455	0.000593152	Brain_Substantia_nigra		Males	PGS_T
NA	ENSG00000234537	-9	NA	NA	0.173609	0.0479781	0.000296319	Brain_Substantia_nigra		Males	PGS_T
NA	ENSG00000265972	-9	NA	NA	-0.0801354	0.0232059	0.000553911	Colon_Transverse		Males	PGS_T
NA	ENSG00000108688	-9	NA	NA	0.0860155	0.0255147	0.000748378	Colon_Transverse		Males	PGS_T
NA	ENSG00000277310	-9	NA	NA	-0.0715735	0.0212814	0.000770459	Colon_Transverse		Males	PGS_BioT
NA	ENSG00000255274	-9	NA	NA	-0.0733137	0.0218133	0.000776703	Esophagus_Gastroesophageal_Junction		Males	PGS_BioT
NA	ENSG00000276603	-9	NA	NA	-0.0732398	0.0215651	0.000683254	Esophagus_Gastroesophageal_Junction		Males	PGS_BioT
NA	ENSG00000213900	-9	NA	NA	0.0780778	0.0226561	0.000568509	Esophagus_Mucosa		Males	PGS_BioT
NA	ENSG00000251893	-9	NA	NA	-0.072096	0.0198893	0.000289121	Esophagus_Mucosa		Males	PGS_BioT
NA	ENSG00000159556	-9	NA	NA	0.0717795	0.0213917	0.000792254	Esophagus_Mucosa		Males	PGS_BioT
NA	ENSG00000227300	-9	NA	NA	-0.0665688	0.0175525	0.000149099	Esophagus_Mucosa		Males	PGS_BioT
NA	ENSG00000282458	-9	NA	NA	-0.0577592	0.016723	0.00055258	Esophagus_Mucosa		Males	PGS_BioT
NA	ENSG00000225872	-9	NA	NA	0.0629423	0.0185617	0.000696457	Esophagus_Mucosa		Males	PGS_BioT
NA	ENSG00000272969	-9	NA	NA	0.0618853	0.0181242	0.000638974	Esophagus_Muscularis		Males	PGS_BioT
NA	ENSG00000164556	-9	NA	NA	0.078491	0.0208876	0.000171431	Esophagus_Muscularis		Males	PGS_BioT
NA	ENSG00000253981	-9	NA	NA	0.0634179	0.0181581	0.000478447	Esophagus_Muscularis		Males	PGS_BioT
NA	ENSG00000270490	-9	NA	NA	-0.0664334	0.0196004	0.000700464	Esophagus_Muscularis		Males	PGS_BioT
NA	ENSG00000166509	-9	NA	NA	-0.082611	0.0204572	5.38548e-05	Esophagus_Muscularis		Males	PGS_BioT
NA	ENSG00000213967	-9	NA	NA	0.0736933	0.0216225	0.000653983	Esophagus_Muscularis		Males	PGS_BioT
NA	ENSG00000267117	-9	NA	NA	0.064699	0.0179333	0.000308862	Esophagus_Muscularis		Males	PGS_BioT
NA	ENSG00000130643	-9	NA	NA	0.0657172	0.0195636	0.000781791	Heart_Atrial_Appendage		Males	PGS_BioT
NA	ENSG00000273013	-9	NA	NA	0.111797	0.0298516	0.000180339	Pituitary		Males	PGS_BioT
NA	ENSG00000277459	-9	NA	NA	0.104013	0.0313396	0.000903702	Pituitary		Males	PGS_BioT
NA	ENSG00000242661	-9	NA	NA	0.08233	0.0239866	0.00059841	Pituitary		Males	PGS_BioT
NA	ENSG00000275964	-9	NA	NA	0.0959794	0.028822	0.000868239	Pituitary		Males	PGS_BioT
NA	ENSG00000232587	-9	NA	NA	0.0952902	0.0264639	0.00031728	Pituitary		Males	PGS_BioT
NA	ENSG00000276757	-9	NA	NA	0.094359	0.0269164	0.000455517	Pituitary		Males	PGS_BioT
NA	ENSG00000186148	-9	NA	NA	-0.110853	0.0328137	0.000729477	Small_Intestine_Terminal_Ileum		Males	PGS_BioT
NA	ENSG00000223529	-9	NA	NA	-0.114027	0.0307007	0.0002039	Small_Intestine_Terminal_Ileum		Males	PGS_BioT
NA	ENSG00000253217	-9	NA	NA	-0.127016	0.0381263	0.000863905	Small_Intestine_Terminal_Ileum		Males	PGS_BioT
NA	ENSG00000225269	-9	NA	NA	-0.138827	0.0378478	0.000244431	Small_Intestine_Terminal_Ileum		Males	PGS_BioT
NA	ENSG00000259782	-9	NA	NA	-0.0960058	0.0277897	0.000550842	Small_Intestine_Terminal_Ileum		Males	PGS_BioT
NA	ENSG00000124391	-9	NA	NA	0.109862	0.0295484	0.000200784	Small_Intestine_Terminal_Ileum		Males	PGS_BioT
NA	ENSG00000232938	-9	NA	NA	-0.101797	0.0309062	0.000988657	Small_Intestine_Terminal_Ileum		Males	PGS_BioT
NA	ENSG00000267751	-9	NA	NA	0.113897	0.0307562	0.00021289	Small_Intestine_Terminal_Ileum		Males	PGS_BioT
NA	ENSG00000273192	-9	NA	NA	0.116667	0.0333804	0.00047393	Small_Intestine_Terminal_Ileum		Males	PGS_BioT
NA	ENSG00000113763	-9	NA	NA	0.0635704	0.0176565	0.000317739	Thyroid		Males	PGS_BioT
NA	ENSG00000274204	-9	NA	NA	0.0742672	0.0189643	8.99717e-05	Thyroid		Males	PGS_BioT
NA	ENSG00000132518	-9	NA	NA	-0.0769989	0.0193569	6.95382e-05	Thyroid		Males	PGS_BioT
NA	ENSG00000267156	-9	NA	NA	-0.0642253	0.0191117	0.000777954	Thyroid		Males	PGS_BioT
NA	ENSG00000244588	-9	NA	NA	-0.0588476	0.0172878	0.000664069	Thyroid		Males	PGS_BioT
NA	ENSG00000172497	-9	NA	NA	-0.10532	0.025071	2.65865e-05	Brain_Amygdala		Males	PGS_BioT
NA	ENSG00000104760	-9	NA	NA	0.0778223	0.0231567	0.000777506	Brain_Amygdala		Males	PGS_BioT
NA	ENSG00000274765	-9	NA	NA	-0.0790571	0.0234948	0.000765776	Brain_Amygdala		Males	PGS_BioT
NA	ENSG00000231550	-9	NA	NA	0.0744987	0.0202444	0.000233264	Brain_Cortex		Males	PGS_BioT
NA	ENSG00000235559	-9	NA	NA	-0.0712807	0.0201264	0.000397642	Brain_Cortex		Males	PGS_BioT
NA	ENSG00000034239	-9	NA	NA	-0.0688788	0.020173	0.000639201	Brain_Cortex		Males	PGS_BioT
NA	ENSG00000104321	-9	NA	NA	-0.0803102	0.0222577	0.000308334	Brain_Cortex		Males	PGS_BioT
NA	ENSG00000130768	-9	NA	NA	0.0985564	0.0242998	4.99528e-05	Brain_Putamen_basal_ganglia		Males	PGS_BioT
NA	ENSG00000162624	-9	NA	NA	-0.101615	0.0256249	7.32486e-05	Brain_Putamen_basal_ganglia		Males	PGS_BioT
NA	ENSG00000250185	-9	NA	NA	0.0894052	0.0245054	0.000263897	Brain_Putamen_basal_ganglia		Males	PGS_BioT
NA	ENSG00000138741	-9	NA	NA	-0.0924979	0.0280089	0.000958464	Brain_Putamen_basal_ganglia		Males	PGS_BioT
NA	ENSG00000273153	-9	NA	NA	-0.0796434	0.022513	0.000403686	Brain_Putamen_basal_ganglia		Males	PGS_BioT
NA	ENSG00000187714	-9	NA	NA	-0.0870149	0.0259727	0.000807401	Brain_Putamen_basal_ganglia		Males	PGS_BioT
NA	ENSG00000246363	-9	NA	NA	0.0932068	0.0259281	0.000324615	Brain_Putamen_basal_ganglia		Males	PGS_BioT
NA	ENSG00000165553	-9	NA	NA	-0.0851971	0.0249843	0.000649569	Brain_Putamen_basal_ganglia		Males	PGS_BioT
NA	ENSG00000277135	-9	NA	NA	-0.0862132	0.025419	0.000694646	Brain_Putamen_basal_ganglia		Males	PGS_BioT
NA	ENSG00000261325	-9	NA	NA	-0.0854321	0.025368	0.000757956	Brain_Putamen_basal_ganglia		Males	PGS_BioT
NA	ENSG00000263698	-9	NA	NA	0.0769849	0.0222862	0.000551564	Brain_Putamen_basal_ganglia		Males	PGS_BioT
NA	ENSG00000184144	-9	NA	NA	0.0985517	0.0279756	0.00042705	Minor_Salivary_Gland		Males	PGS_BioT
NA	ENSG00000249082	-9	NA	NA	-0.10818	0.0296361	0.000261954	Minor_Salivary_Gland		Males	PGS_BioT
NA	ENSG00000233569	-9	NA	NA	0.104248	0.0276929	0.000166926	Minor_Salivary_Gland		Males	PGS_BioT
NA	ENSG00000259925	-9	NA	NA	0.100578	0.0292956	0.000596483	Minor_Salivary_Gland		Males	PGS_BioT
NA	ENSG00000275055	-9	NA	NA	0.0934977	0.0258911	0.000304788	Minor_Salivary_Gland		Males	PGS_BioT
NA	ENSG00000278558	-9	NA	NA	-0.0901934	0.0266528	0.000714334	Minor_Salivary_Gland		Males	PGS_BioT
NA	ENSG00000231566	-9	NA	NA	-0.10645	0.0318228	0.000822618	Minor_Salivary_Gland		Males	PGS_BioT
X	ENSG00000232177	125606868	MTND4P24	+	-0.0323625	0.00853358	0.000149214	Adipose_Subcutaneous		Males	PGS_BioT
X	ENSG00000231340	53172014	ACTG1P10	-	-0.043532	0.0119194	0.000260005	Artery_Coronary		Males	PGS_BioT
X	ENSG00000126010	16141679	GRPR	+	0.0503143	0.0145787	0.000558065	Brain_Cortex		Males	PGS_BioT
X	ENSG00000229939	110862036	RP11-111F16.2	+	0.0293184	0.00810557	0.000297954	Esophagus_Mucosa		Males	PGS_BioT
X	ENSG00000229939	110862036	RP11-111F16.2	+	0.0246268	0.00748159	0.000995992	Muscle_Skeletal		Males	PGS_BioT
X	ENSG00000232177	125606868	MTND4P24	+	-0.0273795	0.00739887	0.000215179	Muscle_Skeletal		Males	PGS_BioT
X	ENSG00000123575	103411301	FAM199X	+	0.0349455	0.0104441	0.00081998	Brain_Nucleus_accumbens_basal_ganglia		Males	PGS_BioT
X	ENSG00000169895	16737755	SYAP1	+	0.0402529	0.0114046	0.000416286	Brain_Putamen_basal_ganglia		Males	PGS_BioT
X	ENSG00000183943	3522411	PRKX	-	-0.0852765	0.0241256	0.000408262	Adipose_Visceral_Omentum		Males	PGS_BioT
X	ENSG00000228328	67290362	RP11-516A11.1	-	0.0636221	0.0173387	0.00024314	Adipose_Visceral_Omentum		Males	PGS_BioT
X	ENSG00000133135	105937024	RNF128	+	-0.121005	0.035435	0.000638164	Brain_Spinal_cord_cervical_c-1		Males	PGS_BioT
X	ENSG00000065923	46464753	SLC9A7	-	-0.0680558	0.0198734	0.000616	Esophagus_Muscularis		Males	PGS_BioT
X	ENSG00000198881	63444076	ASB12	-	0.0617562	0.018571	0.000882892	Esophagus_Muscularis		Males	PGS_BioT
X	ENSG00000071889	153733350	FAM3A	-	-0.101055	0.029229	0.000545487	Minor_Salivary_Gland		Males	PGS_BioT

## Sheet: Table S4 Gene enrichment
Table S4 Gene ontology and pathway enrichment results for genes passing nominal significance cut-off (p < 0.001) in males and females for total testosterone (PGS_T) and bioavailable testosterone (PGS_BioT)
Category	Term	Count	%	PValue	Genes	List Total	Pop Hits	Pop Total	Fold Enrichment	Bonferroni	Benjamini	FDR	Sex	Trait
GOTERM_BP_DIRECT	GO:0045860~positive regulation of protein kinase activity	4	2.64901	0.0046668	ENSG00000138778, ENSG00000103126, ENSG00000141433, ENSG00000143543	106	62	19333	11.7669	0.952635	1	1	Female	PGS_BioT
GOTERM_BP_DIRECT	GO:0048597~post-embryonic camera-type eye morphogenesis	2	3.27869	0.00804534	ENSG00000030110, ENSG00000205581	40	4	19333	241.662	0.964713	1	1	Male	PGS_BioT
GOTERM_BP_DIRECT	GO:0014070~response to organic cyclic compound	3	4.91803	0.00878287	ENSG00000104321, ENSG00000030110, ENSG00000141543	40	70	19333	20.7139	0.974065	1	1	Male	PGS_BioT
GOTERM_BP_DIRECT	GO:0018293~protein-FAD linkage	2	1.3245	0.010833	ENSG00000256591	106	2	19333	182.387	0.999176	1	1	Female	PGS_BioT
GOTERM_BP_DIRECT	GO:1905426~positive regulation of Wnt-mediated midbrain dopaminergic neuron differentiation	2	1.3245	0.010833	ENSG00000141551, ENSG00000213923	106	2	19333	182.387	0.999176	1	1	Female	PGS_BioT
GOTERM_BP_DIRECT	GO:0007596~blood coagulation	4	2.64901	0.0122355	ENSG00000237412, ENSG00000105825, ENSG00000117601, ENSG00000122861	106	88	19333	8.29031	0.999673	1	1	Female	PGS_BioT
GOTERM_BP_DIRECT	GO:0042127~regulation of cell proliferation	5	3.31126	0.012302	ENSG00000163938, ENSG00000265972, ENSG00000122861, ENSG00000106399, ENSG00000143543	106	164	19333	5.56057	0.999687	1	1	Female	PGS_BioT
GOTERM_BP_DIRECT	GO:0043547~positive regulation of GTPase activity	5	3.31126	0.0196908	ENSG00000138670, ENSG00000108688, ENSG00000154096, ENSG00000146090, ENSG00000141433	106	189	19333	4.82505	0.999998	1	1	Female	PGS_BioT
GOTERM_BP_DIRECT	GO:0007165~signal transduction	14	9.27152	0.0197949	ENSG00000131236, ENSG00000108688, ENSG00000105127, ENSG00000132518, ENSG00000109738, ENSG00000133704, ENSG00000153933, ENSG00000213923, ENSG00000141551, ENSG00000011677, ENSG00000145824, ENSG00000142856, ENSG00000122861, ENSG00000183943	106	1268	19333	2.01373	0.999998	1	1	Female	PGS_BioT
GOTERM_BP_DIRECT	GO:0010225~response to UV-C	2	3.27869	0.0199952	ENSG00000030110, ENSG00000205581	40	10	19333	96.665	0.999766	1	1	Male	PGS_BioT
GOTERM_BP_DIRECT	GO:0070588~calcium ion transmembrane transport	3	4.91803	0.0236289	ENSG00000104321, ENSG00000151062, ENSG00000138741	40	118	19333	12.2879	0.99995	1	1	Male	PGS_BioT
GOTERM_BP_DIRECT	GO:0010524~positive regulation of calcium ion transport into cytosol	2	3.27869	0.0278838	ENSG00000030110, ENSG00000138741	40	14	19333	69.0464	0.999992	1	1	Male	PGS_BioT
GOTERM_BP_DIRECT	GO:0006935~chemotaxis	4	2.64901	0.0294688	ENSG00000108688, ENSG00000145824, ENSG00000169397, ENSG00000122861	106	123	19333	5.93128	1	1	1	Female	PGS_BioT
GOTERM_BP_DIRECT	GO:2000503~positive regulation of natural killer cell chemotaxis	2	1.3245	0.0321516	ENSG00000108688, ENSG00000145824	106	6	19333	60.7956	1	1	1	Female	PGS_BioT
GOTERM_BP_DIRECT	GO:0007267~cell-cell signaling	5	3.31126	0.0367757	ENSG00000108688, ENSG00000145824, ENSG00000154096, ENSG00000124391, ENSG00000141433	106	230	19333	3.96493	1	1	1	Female	PGS_BioT
GOTERM_BP_DIRECT	GO:2000052~positive regulation of non-canonical Wnt signaling pathway	2	1.3245	0.0374097	ENSG00000141551, ENSG00000213923	106	7	19333	52.1105	1	1	1	Female	PGS_BioT
GOTERM_BP_DIRECT	GO:0017145~stem cell division	2	1.3245	0.0374097	ENSG00000119715, ENSG00000163938	106	7	19333	52.1105	1	1	1	Female	PGS_BioT
GOTERM_BP_DIRECT	GO:0030155~regulation of cell adhesion	3	1.98675	0.0447454	ENSG00000133710, ENSG00000122861, ENSG00000183943	106	62	19333	8.82517	1	1	1	Female	PGS_BioT
GOTERM_BP_DIRECT	GO:0007268~chemical synaptic transmission	5	3.31126	0.04919	ENSG00000011677, ENSG00000101180, ENSG00000109738, ENSG00000164082, ENSG00000113211	106	253	19333	3.60448	1	1	1	Female	PGS_BioT
GOTERM_BP_DIRECT	GO:0042129~regulation of T cell proliferation	3	1.63934	0.00476337	ENSG00000197272, ENSG00000163599, ENSG00000131981	127	16	19333	28.5428	0.986842	1	1	Female	PGS_T
GOTERM_BP_DIRECT	GO:0043618~regulation of transcription from RNA polymerase II promoter in response to stress	2	2.43902	0.00943633	ENSG00000128908, ENSG00000185499	62	3	19333	207.882	0.997913	1	1	Male	PGS_T
GOTERM_BP_DIRECT	GO:0009597~detection of virus	2	2.43902	0.0187851	ENSG00000247315, ENSG00000115267	62	6	19333	103.941	0.999996	1	1	Male	PGS_T
GOTERM_BP_DIRECT	GO:0019221~cytokine-mediated signaling pathway	5	2.73224	0.0191182	ENSG00000106688, ENSG00000157193, ENSG00000163737, ENSG00000205755, ENSG00000162434	127	156	19333	4.87911	1	1	1	Female	PGS_T
GOTERM_BP_DIRECT	GO:0007077~mitotic nuclear envelope disassembly	2	2.43902	0.021882	ENSG00000119408, ENSG00000134324	62	7	19333	89.0922	0.999999	1	1	Male	PGS_T
GOTERM_BP_DIRECT	GO:0010043~response to zinc ion	3	1.63934	0.0229769	ENSG00000036473, ENSG00000138030, ENSG00000180902	127	36	19333	12.6857	1	1	1	Female	PGS_T
GOTERM_BP_DIRECT	GO:0034614~cellular response to reactive oxygen species	3	1.63934	0.0254243	ENSG00000100985, ENSG00000118231, ENSG00000186868	127	38	19333	12.018	1	1	1	Female	PGS_T
GOTERM_BP_DIRECT	GO:0035583~sequestering of TGFbeta in extracellular matrix	2	1.0929	0.0258176	ENSG00000049323, ENSG00000174004	127	4	19333	76.1142	1	1	1	Female	PGS_T
GOTERM_BP_DIRECT	GO:0045124~regulation of bone resorption	2	2.43902	0.028047	ENSG00000170989, ENSG00000242252	62	9	19333	69.2939	1	1	1	Male	PGS_T
GOTERM_BP_DIRECT	GO:0034224~cellular response to zinc ion starvation	2	2.43902	0.028047	ENSG00000143387, ENSG00000242252	62	9	19333	69.2939	1	1	1	Male	PGS_T
GOTERM_BP_DIRECT	GO:0007507~heart development	4	4.87805	0.0319168	ENSG00000174705, ENSG00000213145, ENSG00000112658, ENSG00000054598	62	219	19333	5.69539	1	1	1	Male	PGS_T
GOTERM_BP_DIRECT	GO:1902511~negative regulation of apoptotic DNA fragmentation	2	1.0929	0.0321681	ENSG00000169598, ENSG00000173614	127	5	19333	60.8913	1	1	1	Female	PGS_T
GOTERM_BP_DIRECT	GO:0006351~transcription, DNA-templated	4	4.87805	0.0326597	ENSG00000167674, ENSG00000128908, ENSG00000185499, ENSG00000144597	62	221	19333	5.64385	1	1	1	Male	PGS_T
GOTERM_BP_DIRECT	GO:0032869~cellular response to insulin stimulus	4	2.18579	0.0344445	ENSG00000079385, ENSG00000143627, ENSG00000101577, ENSG00000181856	127	109	19333	5.58636	1	1	1	Female	PGS_T
GOTERM_BP_DIRECT	GO:0045944~positive regulation of transcription from RNA polymerase II promoter	9	10.9756	0.0355674	ENSG00000137273, ENSG00000170989, ENSG00000128908, ENSG00000100644, ENSG00000112658, ENSG00000166869, ENSG00000054598, ENSG00000134324, ENSG00000018280	62	1210	19333	2.31934	1	1	1	Male	PGS_T
GOTERM_BP_DIRECT	GO:0007165~signal transduction	15	8.19672	0.0367181	ENSG00000197272, ENSG00000241484, ENSG00000135596, ENSG00000112149, ENSG00000097046, ENSG00000133256, ENSG00000079385, ENSG00000164761, ENSG00000157193, ENSG00000204435, ENSG00000182010, ENSG00000058404, ENSG00000167779, ENSG00000100077, ENSG00000183844	127	1268	19333	1.80081	1	1	1	Female	PGS_T
GOTERM_BP_DIRECT	GO:0016042~lipid catabolic process	3	3.65854	0.040511	ENSG00000234906, ENSG00000135241, ENSG00000105398	62	101	19333	9.26206	1	1	1	Male	PGS_T
GOTERM_BP_DIRECT	GO:0045723~positive regulation of fatty acid biosynthetic process	2	2.43902	0.0432928	ENSG00000234906, ENSG00000012660	62	14	19333	44.5461	1	1	1	Male	PGS_T
GOTERM_BP_DIRECT	GO:0051026~chiasma assembly	2	1.0929	0.0447459	ENSG00000100814, ENSG00000178222	127	7	19333	43.4938	1	1	1	Female	PGS_T
GOTERM_CC_DIRECT	GO:0016459~myosin complex	3	1.98675	0.0287562	ENSG00000266714, ENSG00000166866, ENSG00000176658	112	49	20580	11.25	0.998632	1	1	Female	PGS_BioT
GOTERM_CC_DIRECT	GO:0000786~nucleosome	3	4.91803	0.031279	ENSG00000197903, ENSG00000196890, ENSG00000181218	42	139	20580	10.5755	0.969671	1	1	Male	PGS_BioT
GOTERM_CC_DIRECT	GO:0005886~plasma membrane	38	25.1656	0.0463507	ENSG00000204390, ENSG00000026508, ENSG00000132518, ENSG00000109738, ENSG00000211448, ENSG00000153933, ENSG00000113211, ENSG00000138696, ENSG00000084628, ENSG00000176658, ENSG00000138670, ENSG00000171217, ENSG00000141551, ENSG00000011677, ENSG00000008394, ENSG00000084674, ENSG00000164855, ENSG00000141338, ENSG00000131236, ENSG00000130643, ENSG00000101180, ENSG00000154096, ENSG00000019144, ENSG0000…	112	5310	20580	1.31497	0.999978	1	1	Female	PGS_BioT
GOTERM_CC_DIRECT	GO:0005903~brush border	3	1.98675	0.0468047	ENSG00000266714, ENSG00000166866, ENSG00000176658	112	64	20580	8.61328	0.99998	1	1	Female	PGS_BioT
GOTERM_CC_DIRECT	GO:0005737~cytoplasm	27	32.9268	0.0206787	ENSG00000105655, ENSG00000213145, ENSG00000182957, ENSG00000247315, ENSG00000131044, ENSG00000132773, ENSG00000167523, ENSG00000174705, ENSG00000170989, ENSG00000100504, ENSG00000100644, ENSG00000119408, ENSG00000147996, ENSG00000105398, ENSG00000157349, ENSG00000064692, ENSG00000112658, ENSG00000134324, ENSG00000196337, ENSG00000242252, ENSG00000115267, ENSG00000167674, ENSG00000163673, ENSG0000…	67	5593	20580	1.48282	0.935256	1	1	Male	PGS_T
GOTERM_CC_DIRECT	GO:0042995~cell projection	4	4.87805	0.0216241	ENSG00000174705, ENSG00000244607, ENSG00000164292, ENSG00000186976	67	185	20580	6.64139	0.94295	1	1	Male	PGS_T
GOTERM_CC_DIRECT	GO:0030175~filopodium	3	3.65854	0.0285359	ENSG00000182957, ENSG00000020181, ENSG00000014257	67	82	20580	11.2377	0.977463	1	1	Male	PGS_T
GOTERM_CC_DIRECT	GO:0044304~main axon	2	1.0929	0.0387234	ENSG00000163462, ENSG00000186868	136	6	20580	50.4412	0.999891	1	1	Female	PGS_T
GOTERM_MF_DIRECT	GO:0046982~protein heterodimerization activity	5	8.19672	0.00717724	ENSG00000119523, ENSG00000197903, ENSG00000196890, ENSG00000030110, ENSG00000181218	40	374	18908	6.31952	0.587691	0.579196	0.579196	Male	PGS_BioT
GOTERM_MF_DIRECT	GO:0005262~calcium channel activity	3	4.91803	0.00941782	ENSG00000104321, ENSG00000151062, ENSG00000138741	40	71	18908	19.9732	0.687728	0.579196	0.579196	Male	PGS_BioT
GOTERM_MF_DIRECT	GO:0030527~structural constituent of chromatin	3	4.91803	0.0170627	ENSG00000197903, ENSG00000196890, ENSG00000181218	40	97	18908	14.6196	0.879586	0.69957	0.69957	Male	PGS_BioT
GOTERM_MF_DIRECT	GO:0003774~motor activity	3	1.98675	0.0302236	ENSG00000266714, ENSG00000166866, ENSG00000176658	108	48	18908	10.9421	0.998866	1	1	Female	PGS_BioT
GOTERM_MF_DIRECT	GO:0005085~guanyl-nucleotide exchange factor activity	5	3.31126	0.0451403	ENSG00000136161, ENSG00000138670, ENSG00000145191, ENSG00000126822, ENSG00000146090	108	236	18908	3.7092	0.999963	1	1	Female	PGS_BioT
GOTERM_MF_DIRECT	GO:0016887~ATPase activity	6	7.31707	0.00646913	ENSG00000157349, ENSG00000166598, ENSG00000128908, ENSG00000164292, ENSG00000174437, ENSG00000115267	64	354	18908	5.00742	0.676736	1	1	Male	PGS_T
GOTERM_MF_DIRECT	GO:0005515~protein binding	100	54.6448	0.0125102	ENSG00000106688, ENSG00000049323, ENSG00000172232, ENSG00000138399, ENSG00000079385, ENSG00000169621, ENSG00000157193, ENSG00000153707, ENSG00000114062, ENSG00000204435, ENSG00000138030, ENSG00000100985, ENSG00000055211, ENSG00000164054, ENSG00000105072, ENSG00000050165, ENSG00000181856, ENSG00000167447, ENSG00000162434, ENSG00000244219, ENSG00000077522, ENSG00000099256, ENSG00000117601, ENSG0000…	131	12619	18908	1.1438	0.979034	1	1	Female	PGS_T
GOTERM_MF_DIRECT	GO:0005524~ATP binding	11	13.4146	0.0303272	ENSG00000157349, ENSG00000166598, ENSG00000163673, ENSG00000128908, ENSG00000135241, ENSG00000100504, ENSG00000119408, ENSG00000164292, ENSG00000131044, ENSG00000174437, ENSG00000115267	64	1541	18908	2.1089	0.995293	1	1	Male	PGS_T
GOTERM_MF_DIRECT	GO:0005515~protein binding	50	60.9756	0.0386509	ENSG00000244607, ENSG00000182957, ENSG00000103855, ENSG00000164292, ENSG00000247315, ENSG00000135686, ENSG00000132773, ENSG00000167523, ENSG00000166598, ENSG00000125449, ENSG00000151725, ENSG00000100504, ENSG00000119408, ENSG00000020181, ENSG00000183579, ENSG00000105398, ENSG00000157349, ENSG00000257594, ENSG00000064692, ENSG00000134324, ENSG00000114850, ENSG00000115267, ENSG00000121413, ENSG0000…	64	12619	18908	1.17061	0.99895	1	1	Male	PGS_T
GOTERM_MF_DIRECT	GO:0042802~identical protein binding	19	10.3825	0.0478166	ENSG00000134900, ENSG00000106688, ENSG00000074266, ENSG00000077522, ENSG00000196754, ENSG00000117601, ENSG00000173614, ENSG00000079385, ENSG00000143458, ENSG00000100814, ENSG00000169598, ENSG00000036473, ENSG00000204435, ENSG00000100985, ENSG00000058404, ENSG00000167779, ENSG00000186868, ENSG00000144455, ENSG00000146733	131	1722	18908	1.59256	1	1	1	Female	PGS_T
KEGG_PATHWAY	hsa04613:Neutrophil extracellular trap formation	4	6.55738	0.0193262	ENSG00000197903, ENSG00000196890, ENSG00000101333, ENSG00000181218	26	190	8205	6.64372	0.925395	1	1	Male	PGS_BioT
KEGG_PATHWAY	hsa05130:Pathogenic Escherichia coli infection	5	3.31126	0.035644	ENSG00000171217, ENSG00000188229, ENSG00000166866, ENSG00000176658, ENSG00000156711	53	197	8205	3.92922	0.997493	1	1	Female	PGS_BioT
REACTOME_PATHWAY	R-HSA-419037~NCAM1 interactions	3	4.91803	0.00584091	ENSG00000168621, ENSG00000184144, ENSG00000206384	31	42	10946	25.2212	0.861122	0.843664	0.843664	Male	PGS_BioT
REACTOME_PATHWAY	R-HSA-3214847~HATs acetylate histones	4	6.55738	0.00671618	ENSG00000197903, ENSG00000135801, ENSG00000196890, ENSG00000181218	31	142	10946	9.94639	0.89679	0.843664	0.843664	Male	PGS_BioT
REACTOME_PATHWAY	R-HSA-375165~NCAM signaling for neurite out-growth	3	4.91803	0.0127857	ENSG00000168621, ENSG00000184144, ENSG00000206384	31	63	10946	16.8141	0.986919	0.843664	0.843664	Male	PGS_BioT
REACTOME_PATHWAY	R-HSA-427359~SIRT1 negatively regulates rRNA expression	3	4.91803	0.0147879	ENSG00000197903, ENSG00000196890, ENSG00000143498	31	68	10946	15.5778	0.9934	0.843664	0.843664	Male	PGS_BioT
REACTOME_PATHWAY	R-HSA-382556~ABC-family proteins mediated transport	4	2.64901	0.0251065	ENSG00000106588, ENSG00000150967, ENSG00000141338, ENSG00000162735	68	103	10946	6.25128	0.999998	1	1	Female	PGS_BioT
REACTOME_PATHWAY	R-HSA-5250924~B-WICH complex positively regulates rRNA expression	3	4.91803	0.0255712	ENSG00000197903, ENSG00000196890, ENSG00000143498	31	91	10946	11.6406	0.999838	0.843664	0.843664	Male	PGS_BioT
REACTOME_PATHWAY	R-HSA-73772~RNA Polymerase I Promoter Escape	3	4.91803	0.0255712	ENSG00000197903, ENSG00000196890, ENSG00000143498	31	91	10946	11.6406	0.999838	0.843664	0.843664	Male	PGS_BioT
REACTOME_PATHWAY	R-HSA-3214815~HDACs deacetylate histones	3	4.91803	0.0271572	ENSG00000197903, ENSG00000196890, ENSG00000181218	31	94	10946	11.269	0.999907	0.843664	0.843664	Male	PGS_BioT
REACTOME_PATHWAY	R-HSA-1266738~Developmental Biology	8	13.1148	0.0328625	ENSG00000197903, ENSG00000135218, ENSG00000168621, ENSG00000196890, ENSG00000184144, ENSG00000206384, ENSG00000138741, ENSG00000141543	31	1152	10946	2.45206	0.999987	0.843664	0.843664	Male	PGS_BioT
REACTOME_PATHWAY	R-HSA-5250913~Positive epigenetic regulation of rRNA expression	3	4.91803	0.0338847	ENSG00000197903, ENSG00000196890, ENSG00000143498	31	106	10946	9.9933	0.999991	0.843664	0.843664	Male	PGS_BioT
REACTOME_PATHWAY	R-HSA-427413~NoRC negatively regulates rRNA expression	3	4.91803	0.0344721	ENSG00000197903, ENSG00000196890, ENSG00000143498	31	107	10946	9.89991	0.999993	0.843664	0.843664	Male	PGS_BioT
REACTOME_PATHWAY	R-HSA-68877~Mitotic Prometaphase	5	3.31126	0.036121	ENSG00000141551, ENSG00000138778, ENSG00000188229, ENSG00000142856, ENSG00000213923	68	204	10946	3.94536	1	1	1	Female	PGS_BioT
REACTOME_PATHWAY	R-HSA-5250941~Negative epigenetic regulation of rRNA expression	3	4.91803	0.0362585	ENSG00000197903, ENSG00000196890, ENSG00000143498	31	110	10946	9.62991	0.999996	0.843664	0.843664	Male	PGS_BioT
REACTOME_PATHWAY	R-HSA-73854~RNA Polymerase I Promoter Clearance	3	4.91803	0.0362585	ENSG00000197903, ENSG00000196890, ENSG00000143498	31	110	10946	9.62991	0.999996	0.843664	0.843664	Male	PGS_BioT
REACTOME_PATHWAY	R-HSA-73864~RNA Polymerase I Transcription	3	4.91803	0.0374691	ENSG00000197903, ENSG00000196890, ENSG00000143498	31	112	10946	9.45795	0.999997	0.843664	0.843664	Male	PGS_BioT
REACTOME_PATHWAY	R-HSA-3247509~Chromatin modifying enzymes	4	6.55738	0.0382902	ENSG00000197903, ENSG00000135801, ENSG00000196890, ENSG00000181218	31	274	10946	5.1547	0.999998	0.843664	0.843664	Male	PGS_BioT
REACTOME_PATHWAY	R-HSA-4839726~Chromatin organization	4	6.55738	0.0382902	ENSG00000197903, ENSG00000135801, ENSG00000196890, ENSG00000181218	31	274	10946	5.1547	0.999998	0.843664	0.843664	Male	PGS_BioT
REACTOME_PATHWAY	R-HSA-9610379~HCMV Late Events	3	4.91803	0.0399368	ENSG00000197903, ENSG00000196890, ENSG00000181218	31	116	10946	9.13181	0.999999	0.843664	0.843664	Male	PGS_BioT
REACTOME_PATHWAY	R-HSA-6785807~Interleukin-4 and Interleukin-13 signaling	4	4.87805	0.00526445	ENSG00000170989, ENSG00000166598, ENSG00000100644, ENSG00000185499	37	108	10946	10.957	0.742449	1	1	Male	PGS_T
REACTOME_PATHWAY	R-HSA-442982~Ras activation upon Ca2+ influx through NMDA receptor	3	1.63934	0.00917299	ENSG00000077522, ENSG00000058404, ENSG00000105464	77	21	10946	20.308	0.979905	1	1	Female	PGS_T
REACTOME_PATHWAY	R-HSA-9617324~Negative regulation of NMDA receptor-mediated neuronal transmission	3	1.63934	0.0100452	ENSG00000077522, ENSG00000058404, ENSG00000105464	77	22	10946	19.3849	0.986167	1	1	Female	PGS_T
REACTOME_PATHWAY	R-HSA-438066~Unblocking of NMDA receptors, glutamate binding and activation	3	1.63934	0.0100452	ENSG00000077522, ENSG00000058404, ENSG00000105464	77	22	10946	19.3849	0.986167	1	1	Female	PGS_T
REACTOME_PATHWAY	R-HSA-9620244~Long-term potentiation	3	1.63934	0.0118953	ENSG00000077522, ENSG00000058404, ENSG00000105464	77	24	10946	17.7695	0.993742	1	1	Female	PGS_T
REACTOME_PATHWAY	R-HSA-442742~CREB1 phosphorylation through NMDA receptor-mediated activation of RAS signaling	3	1.63934	0.0171119	ENSG00000077522, ENSG00000058404, ENSG00000105464	77	29	10946	14.7058	0.999337	1	1	Female	PGS_T
REACTOME_PATHWAY	R-HSA-438064~Post NMDA receptor activation events	4	2.18579	0.0180361	ENSG00000077522, ENSG00000058404, ENSG00000186868, ENSG00000105464	77	80	10946	7.10779	0.999555	1	1	Female	PGS_T
REACTOME_PATHWAY	R-HSA-442755~Activation of NMDA receptors and postsynaptic events	4	2.18579	0.0267295	ENSG00000077522, ENSG00000058404, ENSG00000186868, ENSG00000105464	77	93	10946	6.11423	0.99999	1	1	Female	PGS_T
REACTOME_PATHWAY	R-HSA-9609736~Assembly and cell surface presentation of NMDA receptors	3	1.63934	0.0327666	ENSG00000077522, ENSG00000058404, ENSG00000105464	77	41	10946	10.4016	0.999999	1	1	Female	PGS_T
REACTOME_PATHWAY	R-HSA-112315~Transmission across Chemical Synapses	6	3.27869	0.0393902	ENSG00000106688, ENSG00000077522, ENSG00000105649, ENSG00000058404, ENSG00000186868, ENSG00000105464	77	270	10946	3.15902	1	1	1	Female	PGS_T
REACTOME_PATHWAY	R-HSA-1679131~Trafficking and processing of endosomal TLR	2	2.43902	0.0419443	ENSG00000166598, ENSG00000143387	37	13	10946	45.5135	0.999984	1	1	Male	PGS_T
